# Supplementary material for: A high-throughput delayed fluorescence method reveals underlying differences in the control of circadian rhythms in Triticum aestivum and Brassica napus
Source: Plant Methods. 2019 May 21;15:51. doi: 10.1186/s13007-019-0436-6 (PMC6530173; doi:10.1186/s13007-019-0436-6)
Supplement: Supplementary file 6 — Additional file 6. Brassica Leaf and age (Fig. 2). [file 13007_2019_436_MOESM6_ESM.csv]

Data Ref	Cab	Leaf	Age	Data Label	Period	Period Err	Circ. Phase To Zero	Circ. Phase To Window	Circ. Phase Err	Abs Phase To Zero	Abs Phase To Window	Abs Phase Err	Amplitude	Amplitude Err	GOF	ERR	ls adjusted Period	ls adjusted Err
10. [K]	Lumo1	1	20	Age_20_Lea f_1	22.8	0.38	17.82	16.56	1.4	16.93	15.73	1.33	219215	35041	0.36	0.16	22.87771605	0.14330247
22. [W]	Lumo1	1	20	Age_20_Lea f_1	23.58	0.39	15.76	15.33	1.46	15.48	15.06	1.44	114871	12687	0.33	0.11	23.65771605	0.09330247
33. [AH]	Lumo1	1	20	Age_20_Lea f_1	23.09	0.25	17.74	16.8	0.94	17.07	16.16	0.91	135783	15890	0.24	0.11	23.16771605	0.09330247
6. [G]	Lumo1	3	20	Age_20_Lea f_3	23.87	0.48	15.46	15.33	21.29	15.38	15.25	21.17	153440	19934	0.38	0.13	23.94771605	0.11330247
18. [S]	Lumo1	3	20	Age_20_Lea f_3	23.8	0.59	14.56	14.36	1.91	14.44	14.24	1.9	159530	28653	0.4	0.18	23.87771605	0.16330247
35. [AJ]	Lumo1	3	20	Age_20_Lea f_3	24.8	0.67	13.57	14.34	1.99	14.02	14.82	2.06	133800	22189	0.38	0.17	24.87771605	0.15330247
31. [AF]	Lumo1	5	20	Age_20_Lea f_5	27.77	1.38	5.95	9.21	2.97	6.89	10.66	3.44	2.08E+07	6091062	0.67	0.29	27.84771605	0.27330247
7. [H]	Lumo1	5	20	Age_20_Lea f_5	26.1	0.69	10.35	12.29	1.9	11.26	13.36	2.07	520936	75996	0.44	0.15	26.17771605	0.13330247
19. [T]	Lumo1	5	20	Age_20_Lea f_5	27.92	1.24	6.53	9.9	2.64	7.6	11.52	3.08	3528039	884657	0.61	0.25	27.99771605	0.23330247
3. [D]	Lumo1	1	25	Age_25_Lea f_1	21.79	0.48	16.86	14.43	2.56	15.31	13.1	2.32	189513	36911	0.43	0.19	21.86771605	0.17330247
13. [N]	Lumo1	1	25	Age_25_Lea f_1	21.86	0.66	17.94	15.59	2.77	16.34	14.2	2.53	86645	28187	0.57	0.3	21.93771605	0.28330247
12. [M]	Lumo1	3	25	Age_25_Lea f_3	22.93	0.75	16.43	15.31	2.86	15.7	14.63	2.74	329323	59465	0.47	0.18	23.00771605	0.16330247
21. [V]	Lumo1	3	25	Age_25_Lea f_3	22.42	0.47	15.99	14.3	1.88	14.94	13.36	1.76	479125	97145	0.46	0.2	22.49771605	0.18330247
29. [AD]	Lumo1	3	25	Age_25_Lea f_3	24.25	1.08	10.57	10.82	3.41	10.68	10.93	3.45	464723	113688	0.59	0.24	24.32771605	0.22330247
1. [B]	Lumo1	5	25	Age_25_Lea f_5	23.88	0.47	14.49	14.37	1.51	14.42	14.3	1.5	163867	20378	0.36	0.12	23.95771605	0.10330247
23. [X]	Lumo1	5	25	Age_25_Lea f_5	24.34	0.62	15.67	16	1.52	15.89	16.23	1.54	373590	71567	0.43	0.19	24.41771605	0.17330247
25. [Z]	Lumo1	5	25	Age_25_Lea f_5	24.95	0.41	11.38	12.29	1.24	11.83	12.78	1.29	107600	14571	0.32	0.13	25.02771605	0.11330247
24. [Y]	Lumo1	1	30	Age_30_Lea f_1	23.64	0.8	15.29	14.92	2.5	15.06	14.7	2.46	50044	11815	0.42	0.22	23.71771605	0.20330247
5. [F]	Lumo1	3	30	Age_30_Lea f_3	22.84	0.59	20.65	19.43	2.2	19.65	18.49	2.09	104892	23310	0.53	0.24	22.91771605	0.22330247
20. [U]	Lumo1	3	30	Age_30_Lea f_3	23.75	0.76	17.32	17.07	2.66	17.14	16.89	2.63	75195	19307	0.5	0.29	23.82771605	0.27330247
32. [AG]	Lumo1	3	30	Age_30_Lea f_3	21.1	0.78	19.14	15.84	3.34	16.83	13.93	2.94	52693	16249	0.58	0.3	21.17771605	0.28330247
8. [I]	Lumo1	5	30	Age_30_Lea f_5	22.92	0.64	15.83	14.7	2.57	15.12	14.04	2.45	369054	86797	0.49	0.23	22.99771605	0.21330247
15. [P]	Lumo1	5	30	Age_30_Lea f_5	23.08	0.64	16.55	15.6	1.5	15.92	15	1.44	176988	30426	0.38	0.17	23.15771605	0.15330247
34. [AI]	Lumo1	5	30	Age_30_Lea f_5	22.45	0.64	16.27	14.61	2.22	15.22	13.67	2.07	160217	36916	0.48	0.22	22.52771605	0.20330247
11. [L]	Lumo1	1	35	Age_35_Lea f_1	23.44	0.73	15.91	15.34	2.31	15.54	14.98	2.25	29664	7429	0.47	0.24	23.51771605	0.22330247
17. [R]	Lumo1	1	35	Age_35_Lea f_1	23.17	0.4	19.98	19.12	1.86	19.29	18.46	1.8	67968	9923	0.27	0.14	23.24771605	0.12330247
28. [AC]	Lumo1	1	35	Age_35_Lea f_1	25.69	2.56	6.32	7.89	7.73	6.76	8.45	8.27	10586	5217	0.88	0.49	25.76771605	0.47330247
2. [C]	Lumo1	3	35	Age_35_Lea f_3	24.81	2.44	12.25	13.03	6.53	12.66	13.47	6.75	29847	24054	0.65	0.69	24.88771605	0.67330247
14. [O]	Lumo1	3	35	Age_35_Lea f_3	23.09	1.03	16.47	15.53	3.81	15.85	14.94	3.67	84464	31280	0.69	0.38	23.16771605	0.36330247
30. [AE]	Lumo1	3	35	Age_35_Lea f_3	21.86	0.55	3.44	1.09	2.07	3.13	0.99	1.89	11176	2789	0.44	0.24	21.93771605	0.22330247
9. [J]	Lumo1	5	35	Age_35_Lea f_5	22.73	0.82	17.94	16.6	3.07	16.99	15.72	2.91	81794	23617	0.55	0.29	22.80771605	0.27330247
16. [Q]	Lumo1	5	35	Age_35_Lea f_5	21.24	0.4	20.86	17.74	1.71	18.46	15.7	1.52	161582	32798	0.41	0.19	21.31771605	0.17330247
26. [AA]	Lumo1	5	35	Age_35_Lea f_5	22.2	0.68	16.34	14.39	2.44	15.11	13.31	2.26	160296	44173	0.57	0.27	22.27771605	0.25330247
46. [AU]	Lumo2	1	20	Age_20_Lea f_1	23.23	0.96	15.93	15.14	1.26	15.42	14.65	1.22	1397414	347670	0.49	0.25	23.15228395	0.26669753
58. [BG]	Lumo2	1	20	Age_20_Lea f_1	24.08	0.61	14.65	14.73	1.91	14.7	14.78	1.92	210128	32451	0.44	0.15	24.00228395	0.16669753
69. [BR]	Lumo2	1	20	Age_20_Lea f_1	23.39	0.23	14.86	14.23	0.8	14.48	13.87	0.78	191121	20437	0.25	0.11	23.31228395	0.12669753
42. [AQ]	Lumo2	3	20	Age_20_Lea f_3	23.82	0.63	13.51	13.33	2.02	13.41	13.23	2	227492	37731	0.45	0.17	23.74228395	0.18669753
54. [BC]	Lumo2	3	20	Age_20_Lea f_3	24.25	1.06	13.64	13.89	3.33	13.78	14.03	3.37	1253491	333547	0.53	0.27	24.17228395	0.28669753
71. [BT]	Lumo2	3	20	Age_20_Lea f_3	24.44	0.89	14.35	14.78	2.73	14.61	15.05	2.78	205643	46785	0.6	0.23	24.36228395	0.24669753
43. [AR]	Lumo2	5	20	Age_20_Lea f_5	25.11	0.58	12.59	13.65	1.7	13.17	14.28	1.78	170419	22068	0.38	0.13	25.03228395	0.14669753
55. [BD]	Lumo2	5	20	Age_20_Lea f_5	26.2	0.32	9.99	12.01	0.87	10.91	13.11	0.95	97917	7564	0.24	0.08	26.12228395	0.09669753
67. [BP]	Lumo2	5	20	Age_20_Lea f_5	25.92	0.22	12.36	14.14	0.63	13.35	15.27	0.68	90535	6808	0.19	0.07	25.84228395	0.08669753
39. [AN]	Lumo2	1	25	Age_25_Lea f_1	28.33	2.35	10.25	13.92	6.02	12.1	16.43	7.1	301157	111178	0.52	0.51	28.25228395	0.52669753
49. [AX]	Lumo2	1	25	Age_25_Lea f_1	22.39	1.52	15.72	14	6.74	14.67	13.06	6.29	46924	22915	0.58	0.52	22.31228395	0.53669753
48. [AW]	Lumo2	3	25	Age_25_Lea f_3	23.5	1.67	14.56	14.05	5.52	14.26	13.76	5.4	1754933	820093	0.71	0.45	23.42228395	0.46669753
57. [BF]	Lumo2	3	25	Age_25_Lea f_3	23.01	1.02	16	14.97	3.9	15.34	14.35	3.74	3279986	816673	0.6	0.25	22.93228395	0.26669753
65. [BN]	Lumo2	3	25	Age_25_Lea f_3	22.38	1.32	19.02	17.29	5.13	17.74	16.12	4.79	1037609	348601	0.71	0.34	22.30228395	0.35669753
37. [AL]	Lumo2	5	25	Age_25_Lea f_5	25.67	0.7	12.33	13.89	2.01	13.19	14.86	2.15	211951	48668	0.48	0.22	25.59228395	0.23669753
59. [BH]	Lumo2	5	25	Age_25_Lea f_5	24.05	0.62	14.49	14.54	1.95	14.52	14.57	1.95	474723	90420	0.4	0.19	23.97228395	0.20669753
61. [BJ]	Lumo2	5	25	Age_25_Lea f_5	24.65	0.57	12.46	13.1	1.77	12.8	13.45	1.81	157913	26775	0.38	0.17	24.57228395	0.18669753
72. [BU]	Lumo2	1	30	Age_30_Lea f_1	24.32	1.87	14.31	14.62	4.77	14.5	14.82	4.83	7701	3842	0.7	0.51	24.24228395	0.52669753
56. [BE]	Lumo2	3	30	Age_30_Lea f_3	24.21	0.79	12.99	13.19	2.7	13.1	13.31	2.73	430286	110034	0.45	0.24	24.13228395	0.25669753
68. [BQ]	Lumo2	3	30	Age_30_Lea f_3	24.28	0.71	11.73	12.01	2.13	11.87	12.15	2.16	187687	48839	0.41	0.24	24.20228395	0.25669753
44. [AS]	Lumo2	5	30	Age_30_Lea f_5	21.94	0.62	19.81	17.56	2.44	18.11	16.05	2.23	2574043	710862	0.56	0.26	21.86228395	0.27669753
51. [AZ]	Lumo2	5	30	Age_30_Lea f_5	21.74	1	19.98	17.49	4.05	18.1	15.84	3.67	957947	302050	0.74	0.32	21.66228395	0.33669753
70. [BS]	Lumo2	5	30	Age_30_Lea f_5	22.13	0.75	17.09	15.06	2.95	15.76	13.89	2.72	1421438	377297	0.64	0.27	22.05228395	0.28669753
47. [AV]	Lumo2	1	35	Age_35_Lea f_1	25.19	1.4	7.8	8.94	3.67	8.19	9.38	3.85	1536924	546037	0.71	0.36	25.11228395	0.37669753
53. [BB]	Lumo2	1	35	Age_35_Lea f_1	23	0.82	16.73	15.68	2.74	16.03	15.03	2.62	347578	99814	0.51	0.27	22.92228395	0.28669753
64. [BM]	Lumo2	1	35	Age_35_Lea f_1	22.98	0.39	16.5	15.44	1.3	15.8	14.78	1.25	69109	10653	0.28	0.14	22.90228395	0.15669753
38. [AM]	Lumo2	3	35	Age_35_Lea f_3	24.03	0.65	16.93	16.96	2.25	16.95	16.98	2.25	208454	65605	0.56	0.27	23.95228395	0.28669753
50. [AY]	Lumo2	3	35	Age_35_Lea f_3	22.78	1.05	18.35	17.07	4.09	17.42	16.2	3.88	237497	72621	0.61	0.32	22.70228395	0.33669753
66. [BO]	Lumo2	3	35	Age_35_Lea f_3	22.78	0.88	18.26	16.97	3.24	17.33	16.11	3.08	171370	60415	0.58	0.33	22.70228395	0.34669753
45. [AT]	Lumo2	5	35	Age_35_Lea f_5	21.37	0.68	20.29	17.34	2.89	18.07	15.44	2.58	655519	195903	0.64	0.3	21.29228395	0.31669753
52. [BA]	Lumo2	5	35	Age_35_Lea f_5	22.67	0.75	14.77	13.36	2.69	13.95	12.62	2.54	1206299	335455	0.54	0.28	22.59228395	0.29669753
62. [BK]	Lumo2	5	35	Age_35_Lea f_5	22.12	0.8	18.23	16.19	3.34	16.8	14.92	3.08	1013398	303080	0.58	0.3	22.04228395	0.31669753
