# Supplementary material for: A high-throughput delayed fluorescence method reveals underlying differences in the control of circadian rhythms in Triticum aestivum and Brassica napus
Source: Plant Methods. 2019 May 21;15:51. doi: 10.1186/s13007-019-0436-6 (PMC6530173; doi:10.1186/s13007-019-0436-6)
Supplement: Supplementary file 11 — Additional file 11. DDLL oscillation data (Fig. 4). [file 13007_2019_436_MOESM11_ESM.csv]

Time	Script	Plant	rep1	rep2	rep3	rep4	rep5	rep6	rep7	rep8	rep9	rep10	rep11	rep12	rep13	rep14	rep15	rep16	rep17	rep18	rep19	rep20	rep21	rep22	rep23	rep24	DF	DF sd
24.05	LL	Wheat	0.506285776	0.970598694	0.980478343	0.944577927	0.965759722	0.972277508	0.970940867	0.961029292	0.960713147	0.974484117	0.957058172	0.978798528	0.972671265	0.975705594	0.96237456	0.964052594	0.968468658	0.951981292							0.941014225	0.108892871
25.051	LL	Wheat	0.527200602	0.974978519	0.98238034	0.947781976	0.968573463	0.974289058	0.97263148	0.964898338	0.965189546	0.976349227	0.960078261	0.981921966	0.974069704	0.97566254	0.962946019	0.965095187	0.970137376	0.95607245							0.94445867	0.10450848
26.052	LL	Wheat	0.547498311	0.975024831	0.981451464	0.947028919	0.969046476	0.972790223	0.971250709	0.96394691	0.96479943	0.97639773	0.959213652	0.980564394	0.975320532	0.976214485	0.964619173	0.965050635	0.971840765	0.957090248							0.945508272	0.099713643
27.053	LL	Wheat	0.567172236	0.973694615	0.979109781	0.945788837	0.969860873	0.971126245	0.968468263	0.960796692	0.963724458	0.976463973	0.960654905	0.98017607	0.975534804	0.976339996	0.967429937	0.96491952	0.974913547	0.956582756							0.946264306	0.095017003
28.054	LL	Wheat	0.586216279	0.976758433	0.975549704	0.946139076	0.971374495	0.970580342	0.968697886	0.963120366	0.966844858	0.975880932	0.961811905	0.982067786	0.973813732	0.974453149	0.963254982	0.963358975	0.973400579	0.959721379							0.947391381	0.090516403
29.055	LL	Wheat	0.604624502	0.974048541	0.973652186	0.944064897	0.969209891	0.968335235	0.966632584	0.960320643	0.967354826	0.974500527	0.959610835	0.981030248	0.975942615	0.973193094	0.965180381	0.961952783	0.975327217	0.959325415							0.947461468	0.085988705
30.056	LL	Wheat	0.622391912	0.973212658	0.973260675	0.942439599	0.965771352	0.965987618	0.963401667	0.956871556	0.963478509	0.97291394	0.957247438	0.979389028	0.973484898	0.969358191	0.963812849	0.960059463	0.9752908	0.957848703							0.946456714	0.081353164
31.057	LL	Wheat	0.639513863	0.972768279	0.972763353	0.939250566	0.961556112	0.963787911	0.96284803	0.95707708	0.962407666	0.972030242	0.957981504	0.97771777	0.969966985	0.966699009	0.958984769	0.959621402	0.973035845	0.956144279							0.94578637	0.07695051
32.058	LL	Wheat	0.655986307	0.969472897	0.97070894	0.937424364	0.960919007	0.962157292	0.960650184	0.951822676	0.958745777	0.969992837	0.954784098	0.977203372	0.972032195	0.965256791	0.961711797	0.958949757	0.974249329	0.954566051							0.945368537	0.072838
33.059	LL	Wheat	0.671806227	0.970339213	0.970058492	0.93820385	0.956024637	0.963420397	0.959759694	0.952577065	0.960648941	0.970032838	0.958186939	0.975953221	0.971741108	0.965605859	0.95848297	0.959098605	0.977501777	0.956844328							0.946460342	0.069183978
34.06	LL	Wheat	0.686971097	0.970727616	0.969177332	0.940519823	0.954663858	0.963846184	0.957465593	0.952607475	0.960964524	0.972841381	0.959871736	0.975984223	0.970360576	0.965513025	0.962204685	0.962468008	0.976936888	0.954635554							0.94765331	0.065695213
35.061	LL	Wheat	0.701479531	0.965589827	0.968181692	0.937160624	0.952056654	0.965151257	0.955966885	0.948420831	0.958825183	0.971118609	0.960292273	0.975072074	0.973494132	0.965485266	0.965972053	0.966941415	0.97772629	0.955236988							0.948009532	0.062350971
36.062	LL	Wheat	0.715331738	0.970491963	0.968924937	0.939566903	0.94960441	0.966386284	0.959084394	0.954176552	0.961691136	0.971588338	0.959780132	0.978521789	0.969089456	0.965760456	0.962714208	0.968202327	0.975419666	0.957492135							0.949657046	0.059231642
37.063	LL	Wheat	0.728528634	0.96959094	0.974801661	0.940926414	0.950321074	0.969648015	0.959864194	0.960798849	0.961152036	0.972796096	0.961954406	0.979476739	0.972044559	0.967825081	0.966614863	0.970012442	0.976794481	0.960776556							0.952440391	0.056669232
38.064	LL	Wheat	0.741072894	0.971592953	0.97718078	0.942984664	0.955057145	0.973697818	0.962580903	0.960926645	0.960840675	0.972581985	0.961859922	0.977926214	0.976097417	0.970082295	0.968855767	0.971517389	0.97806649	0.96014611							0.954614892	0.054084826
39.065	LL	Wheat	0.752969142	0.975197771	0.98038802	0.944281461	0.95699931	0.976685576	0.968314283	0.966729706	0.964461157	0.974591654	0.963741476	0.979839066	0.972925241	0.970933037	0.965620969	0.975972518	0.971777399	0.958516001							0.956663544	0.051627381
40.066	LL	Wheat	0.764223177	0.984169187	0.981211054	0.953478258	0.965637142	0.984341019	0.978737535	0.979800326	0.971012386	0.975050903	0.970057373	0.983665147	0.970679348	0.97601583	0.962970474	0.975254435	0.965090279	0.95612905							0.960973496	0.049951431
41.067	LL	Wheat	0.77484284	0.99055127	0.983508567	0.957432366	0.973204078	0.989396467	0.983160832	0.987806907	0.976760431	0.976545144	0.971588504	0.986996139	0.970720849	0.976401543	0.959100481	0.977415014	0.965662058	0.958765488							0.96443661	0.04845192
42.068	LL	Wheat	0.784837428	0.992142024	0.984931428	0.960406728	0.983203431	0.994925134	0.991188437	0.990376808	0.976796005	0.977475268	0.970926733	0.98717735	0.984830584	0.984894564	0.973260107	0.981045747	0.974135191	0.959562486							0.96956197	0.047182491
43.069	LL	Wheat	0.794219366	1.001820806	0.985752228	0.970585999	0.985974358	0.999958927	0.99663322	0.998347947	0.987861878	0.981365193	0.973195684	0.989338174	0.983556201	0.986181216	0.965528496	0.9858057	0.971006399	0.964939441							0.973448402	0.046136567
44.07	LL	Wheat	0.803001428	1.006176689	0.984016984	0.984470097	0.99448922	1.005689222	1.0033473	1.006716301	0.998087217	0.985560155	0.975661309	0.989726785	0.990836337	0.990652256	0.96902041	0.98803536	0.96929767	0.961492332							0.978126504	0.045671441
45.071	LL	Wheat	0.811199485	1.007407347	0.9841533	0.977899342	0.992819827	1.00892819	1.010419233	1.005496828	1.00442159	0.990127455	0.982328401	0.991805049	0.998112603	0.993675189	0.975676339	0.987065301	0.975422613	0.967825414							0.981376861	0.044328682
46.072	LL	Wheat	0.818829711	1.01472895	0.986038589	0.983513486	0.995779326	1.008701682	1.011506132	1.016112228	1.006528393	0.991525299	0.981558175	0.98921929	0.994626662	0.996176014	0.971107978	0.982664756	0.975703279	0.976066903							0.983354825	0.043330061
47.073	LL	Wheat	0.82591297	1.019712726	0.984670132	0.991157061	1.00462846	1.014839641	1.013577334	1.024885375	1.020256036	0.992233083	0.988397816	0.997530694	0.993929327	0.995788965	0.959972275	0.980077953	0.97479947	0.980960828							0.986851675	0.04379372
48.074	LL	Wheat	0.832465112	1.022824871	0.983798951	0.997495618	1.010665232	1.012991397	1.016889206	1.028143605	1.018678435	0.994995356	0.98813702	1.000484152	0.993523544	0.998363209	0.961847986	0.980677516	0.976817611	0.990565887							0.989409151	0.042849518
49.075	LL	Wheat	0.838514664	1.017871813	0.978037512	0.994485459	0.995577898	1.00558462	1.009061744	1.015120703	0.994880748	0.994369	0.983329648	0.997570766	0.992883777	0.992129954	0.964247044	0.967529283	0.975194717	0.989030314							0.983634426	0.039087192
50.076	LL	Wheat	0.844059703	1.021498712	0.974911524	0.982512516	0.99604914	1.005274552	1.007560187	1.020649921	1.002150289	0.996688159	0.977167463	1.004924714	0.988050612	0.989890648	0.940247478	0.957583616	0.976687116	0.991314112							0.982067803	0.040035484
51.077	LL	Wheat	0.849231845	1.011235136	0.9697305	0.970548588	0.990356246	0.998202167	1.004307367	1.000494484	1.000192918	0.993745335	0.974581851	1.008336839	0.993038076	0.988381322	0.948584713	0.957771868	0.985857753	1.001218934							0.980323108	0.037063638
52.078	LL	Wheat	0.853577206	1.008981251	0.963039139	0.968726334	0.978373837	0.985538433	0.999789296	1.006194206	1.01304476	0.990519195	0.968493609	1.007550043	0.983877663	0.977488031	0.927022524	0.946139644	0.991777856	0.999116522							0.976069419	0.038073487
53.079	LL	Wheat	0.859228366	0.998136593	0.957134245	0.974985823	0.970936474	0.977759117	0.996154679	0.987980681	0.986089577	0.97780301	0.95078997	0.997296337	0.981352293	0.97364675	0.928117456	0.926014834	0.988895599	0.969629065							0.966775048	0.034089614
54.08	LL	Wheat	0.88665424	0.992371471	0.951134024	0.957032283	0.96317681	0.972279952	0.99706786	0.974035145	0.976739315	0.975868188	0.948166258	1.000963897	0.979852025	0.972157242	0.938374845	0.921377926	0.996255275	1.005488535							0.967166405	0.030251243
55.081	LL	Wheat	0.890854585	0.982643023	0.953749191	0.980210305	0.963550219	0.963585706	0.982354815	0.97213302	0.973070119	0.966463184	0.943168381	0.99518746	0.958860085	0.959143847	0.939824188	0.928985863	0.978990232	0.991684321							0.962469919	0.02517408
56.082	LL	Wheat	0.892271027	0.977257662	0.971109842	0.978282613	0.967382119	0.965438984	0.980841985	0.979913712	0.987901644	0.96809841	0.934645537	0.991834863	0.927936531	0.961030149	0.94535648	0.942037711	0.981047024	0.995417599							0.963766883	0.026308483
57.083	LL	Wheat	0.892403669	0.965119733	0.978326178	0.982688394	0.952493556	0.953246021	0.992847999	0.964538105	0.978405815	0.970359632	0.948404123	0.984880132	0.907261001	0.961043251	0.96311313	0.948303713	0.9939959	1.026748587							0.964676608	0.030672488
58.084	LL	Wheat	0.892484605	0.967224953	0.984937544	0.994739863	0.952724496	0.959570722	1.008362378	0.978809694	0.986968539	0.972291785	0.931259873	0.98206468	0.904191282	0.95191467	0.964447974	0.961640257	0.99984953	1.020337967							0.96743449	0.033265925
59.085	LL	Wheat	0.892486266	0.974753886	0.991581076	1.005376164	0.976484195	0.978517347	1.015705446	0.998362296	1.007697571	0.981947414	0.970695968	0.988606432	0.920037537	0.96770618	0.975576233	0.989956375	1.012538193	1.05304081							0.983392744	0.035208853
60.086	LL	Wheat	0.892491422	0.966819177	0.995325271	1.024987371	0.976694067	0.986811146	1.024765456	0.984814602	0.985709941	0.9793267	0.964909637	0.979471193	0.937722759	0.967498966	0.980103348	1.001746709	1.001341831	1.03610527							0.982591381	0.032840691
61.087	LL	Wheat	0.892489941	0.964028638	1.001284167	1.028315666	0.988626141	0.997047333	1.017063491	0.996330305	0.995237575	0.980723815	0.977564309	0.984041418	0.961345504	0.988039093	0.995838063	1.016176827	1.014712584	1.045923919							0.991377155	0.032678584
62.088	LL	Wheat	0.89248965	0.963474992	1.002698243	1.033966679	0.995492992	1.01251707	1.020793074	0.998265191	0.996571461	0.966721888	0.996342423	0.988756569	0.985549467	0.992352936	1.01182123	1.020451304	1.010176263	1.038819227							0.995958926	0.032599834
63.089	LL	Wheat	0.89248781	0.962886024	1.003850558	1.037358568	1.000563921	1.009641666	1.023481062	0.998105353	1.01165731	0.969523418	0.992121587	0.990596491	0.999111253	0.993393805	1.019461788	1.026779917	1.008304974	1.032936408							0.998458995	0.032954192
64.09	LL	Wheat	0.892486828	0.984392331	1.008217971	1.068743329	1.021927005	1.024273899	1.051937066	1.027783823	1.017312727	0.983186174	1.014058043	0.990283382	1.018368514	1.006751186	1.03007969	1.035799906	1.015161735	1.034924767							1.012538243	0.036941159
65.091	LL	Wheat	0.892491394	1.009119212	1.011602616	1.092904745	1.026613328	1.029636306	1.05734151	1.052466668	1.018822842	0.995137673	1.02969177	0.993223689	1.020431167	1.010848964	1.034282246	1.033779048	1.010819938	1.045008623							1.020234541	0.03982641
66.092	LL	Wheat	0.892486343	0.995974577	1.010795202	1.093203772	1.033316519	1.031044488	1.05140915	1.028846425	1.039238692	0.999661908	1.011642303	0.984800228	1.025840756	1.015163937	1.036346106	1.045341221	1.017370334	1.025575967							1.018780996	0.03964204
67.093	LL	Wheat	0.892487447	1.01417619	1.011556817	1.114336579	1.038270861	1.035486797	1.029948428	1.049672838	1.040202634	1.010706441	1.047553157	0.99366772	1.027465244	1.01611791	1.030194627	1.05376186	1.023023104	1.045039065							1.026314873	0.042006395
68.094	LL	Wheat	0.892489536	1.029507371	1.009085326	1.137929496	1.041844461	1.03341526	1.017177289	1.051141351	1.033944334	1.020251919	1.06474531	0.996430464	1.020371079	1.013917229	1.014387078	1.047186395	1.019393761	1.055678812							1.027716471	0.045872058
69.095	LL	Wheat	0.892476851	1.004098643	1.007507214	1.099800427	1.050537928	1.038598115	0.995263095	1.027742847	1.016306062	1.024858118	1.064236858	0.990684484	1.025311124	1.028021778	1.042822083	1.054623861	1.029728997	1.073015283							1.025868543	0.043345822
70.096	LL	Wheat	0.892480274	1.025021349	1.007494656	1.100999739	1.039902731	1.055188369	0.97783059	1.080159683	1.016122385	1.03296762	1.054182888	0.998866394	1.023822522	1.014291171	1.009201636	1.056250022	1.011922191	1.069786144							1.025916131	0.045520317
71.097	LL	Wheat	0.892489613	1.038257784	1.002270003	1.058175257	1.033826254	1.046633461	0.94731192	1.068022133	0.988942722	1.022066921	1.119383106	1.008410593	1.004581779	1.007018719	0.956329821	1.024646477	1.013288191	1.074810496							1.017025847	0.051567212
72.098	LL	Wheat	0.892479078	1.00426818	0.996452178	0.999043239	1.016178474	1.023879492	0.909493147	0.993565071	0.956216649	1.016688319	1.051879057	1.008248335	1.014090496	1.002047394	0.960599612	1.031030453	1.014033789	1.074999491							0.998066247	0.04477714
73.099	LL	Wheat	0.892487044	1.005915562	0.996310424	1.043842915	0.997479996	1.001297121	0.891844744	0.993769033	0.920307632	1.01429218	1.049192849	1.011901905	1.005146209	0.9982168	0.931657899	1.014173941	1.001485892	1.075497042							0.991378844	0.050675654
74.1	LL	Wheat	0.892477055	0.991429062	0.994900851	0.967286616	0.973764537	0.988282744	0.915652492	0.967756327	0.89004768	1.003882204	1.063780768	1.003125738	0.995937763	0.993838752	0.945798031	1.013222533	0.990023026	1.099088866							0.982794169	0.051819521
75.101	LL	Wheat	0.89248302	0.976965498	0.996812715	0.900151305	0.953602675	0.972572676	0.945442703	0.943065861	0.855802749	0.985490895	1.053492713	1.008411839	0.96938007	0.970186452	0.886559936	0.985810735	0.947148452	1.084127831							0.96263934	0.056761324
76.102	LL	Wheat	0.892446494	0.952664207	0.997615353	0.960847002	0.920461552	0.965733295	0.956668233	0.924871986	0.860373043	0.988539496	1.013582986	1.001880766	0.962002189	0.95886313	0.947351639	0.991659094	0.958849982	1.065853795							0.962236902	0.046351084
77.103	LL	Wheat	0.892525094	0.999359689	0.999076043	0.983758257	0.871503605	0.957821979	0.96566909	0.951836734	0.908770288	0.974212181	1.000351512	1.009776014	0.938696308	0.94378412	0.867988459	0.996232084	0.940781391	1.039073956							0.957845378	0.04856476
78.104	LL	Wheat	0.892467982	0.965798532	0.99716162	0.911676794	0.872341449	0.948181867	0.977866536	0.929361134	0.924653511	0.966413215	0.984525417	0.992980411	0.951641945	0.951097324	0.90197267	0.998884349	0.927904036	1.023340427							0.951014957	0.041294456
79.105	LL	Wheat	0.892403518	0.950296986	0.989800394	0.943556612	0.891945228	0.943470365	0.972371016	0.876725405	0.920279612	0.961800676	0.982645593	0.984225571	0.943662887	0.945468667	0.927503831	1.002443778	0.918071077	0.974421521							0.945616263	0.036033001
80.106	LL	Wheat	0.892384229	0.949009311	0.995627595	0.924749409	0.906214753	0.950029663	0.96523873	0.899569356	0.905910825	0.951102493	0.969055945	0.976920669	0.926385057	0.950416185	0.983638289	1.002789674	0.90780913	0.944612205							0.944525751	0.033878134
81.107	LL	Wheat	0.892192776	0.928055429	0.993499197	0.911618844	0.885334504	0.946054441	0.954037324	0.909539834	0.88504692	0.95620671	1.00967125	0.9717812	0.937291054	0.958187132	1.029350325	1.00876195	0.89967263	0.955336737							0.946202125	0.044464949
82.108	LL	Wheat	0.892244428	0.960894501	0.99986029	0.893345387	0.893469061	0.963025826	0.928596286	0.966721115	0.880984399	0.96090603	1.013218315	0.976522304	0.936611502	0.958731608	0.989636966	1.020337032	0.887852659	0.963497292							0.9492475	0.044486325
83.109	LL	Wheat	0.892203321	0.977041147	1.004476489	0.879488182	0.919321842	0.973645129	0.925403402	0.972723096	0.883133512	0.944543453	1.024214038	0.981053549	0.943158834	0.982290143	1.004947706	1.026591703	0.872604887	0.954937776							0.953432123	0.049338658
84.11	LL	Wheat	0.892018646	0.952644283	1.00510381	0.831377893	0.949127015	0.979755947	0.913074526	0.971682141	0.882446092	0.958729022	0.993695848	0.977304143	0.942589296	0.979331378	1.022088533	1.014128124	0.877741486	0.965051067							0.950438292	0.052108263
85.111	LL	Wheat	0.8920501	0.979728103	1.00872632	0.888450698	0.962923821	0.977414986	0.906935572	1.001848695	0.905979248	0.957338157	1.003776214	0.983274075	0.970080202	0.971597928	1.024683308	1.018288143	0.911132616	0.967937361							0.962898086	0.043978397
86.112	LL	Wheat	0.891814269	0.985627946	1.006536627	0.875684091	0.984885053	0.990223011	0.913000231	0.975670502	0.928155275	0.957289405	0.970216938	0.981653093	0.992827808	0.979522562	1.036648913	1.027029805	0.954907459	0.963160006							0.967491833	0.04271334
87.113	LL	Wheat	0.891649758	1.01375973	1.003576032	0.910275612	0.982461028	1.00691529	0.92503414	0.998228193	0.941573134	0.954932914	0.934232945	0.984518017	0.997611471	0.987174757	1.050848905	1.014082791	0.969687971	0.951713802							0.973237583	0.041510432
88.114	LL	Wheat	0.891549754	1.03596804	1.008111774	1.006349371	0.992585496	1.024795888	0.93046585	1.030463686	0.963665003	0.966660491	0.961656672	0.998545233	1.020467838	1.002702757	1.049822279	1.043168513	0.992705825	0.948412455							0.992672051	0.042021084
89.115	LL	Wheat	0.891285095	1.021169575	1.007050198	1.015402391	1.012635035	1.02420629	0.936111235	1.020271518	0.983547903	0.983469011	0.935662274	0.99937987	1.036140495	1.010253438	1.028233939	1.042103196	0.995326011	0.97068937							0.995163158	0.039791325
90.116	LL	Wheat	0.890842354	1.037016331	1.0090754	0.972871339	1.012435118	1.026627488	0.953309757	1.010021833	1.015854366	0.992855188	1.00207462	0.994479725	1.040139375	1.011467223	1.02110766	1.019711483	1.011916768	1.011351255							1.001842071	0.034616989
91.117	LL	Wheat	0.89132996	1.045528833	1.013840707	1.013201705	1.029088147	1.03706183	0.964416792	1.028747606	1.020849166	0.993902519	1.008501504	1.001885183	1.038664113	1.005557385	1.025681124	1.047837252	1.009013645	1.029378998							1.011360359	0.036139387
92.118	LL	Wheat	0.8903922	1.003177248	1.00436066	0.932940248	1.037715863	1.016119334	0.973909482	0.999093738	1.022856969	1.007891088	1.047833678	1.002382562	1.037555763	1.013076869	1.057723341	1.035766337	1.013054784	1.061644676							1.008749713	0.042403806
93.119	LL	Wheat	0.891396889	1.027735363	1.002221703	0.965473164	1.042929111	1.025873752	0.991414279	1.013807507	1.023931035	1.020957617	1.101982154	1.010246344	1.040301822	1.018558074	1.0409437	1.027574964	1.012743006	1.106595536							1.020260334	0.046397671
94.12	LL	Wheat	0.892111297	1.008600284	1.002905091	0.946990548	1.023289906	1.023927798	1.002602832	1.011873448	1.014677262	1.017469303	1.150087981	1.01037472	1.039039983	1.0124212	1.000036558	1.041294856	1.016658643	1.104459199							1.017712273	0.053067987
95.121	LL	Wheat	0.890481949	0.975237937	0.992279783	0.871465531	1.02300303	1.004486012	0.987899475	1.00571921	0.990567107	1.023648205	1.096096914	1.005133373	1.041834118	1.000992631	0.998257275	1.025563112	1.004747658	1.160729174							1.005452361	0.063038057
96.122	LL	Wheat	0.893041594	0.98826536	0.988859191	0.921942465	1.018413906	1.008866357	0.987201573	1.050040891	1.003966279	1.029863615	1.110394043	1.009505279	1.026214581	0.995838534	0.913325335	1.01597782	1.000650097	1.139466903							1.005657435	0.060104256
97.123	LL	Wheat	0.890408849	0.94364214	0.981024136	0.901327585	1.006806971	0.972067059	0.972541865	1.014579055	0.972099289	1.033214025	1.038656757	1.006685642	1.016417503	0.980838435	0.935759697	1.011001596	1.000753632	1.099324245							0.98761936	0.049992873
98.124	LL	Wheat	0.889918415	0.943774319	0.967597907	0.871121262	0.995833247	0.964109411	0.984327577	0.982574027	0.972016512	1.007373521	1.045742272	1.001680856	1.021538217	0.964392542	0.899286187	0.994717758	1.00333881	1.024943033							0.974126993	0.047411314
99.125	LL	Wheat	0.890462716	0.962592598	0.966992909	0.802797052	0.986688184	0.96189724	0.994465026	0.971271005	0.9635341	1.003292885	1.054489	0.997643948	1.013960753	0.956553316	0.954187815	1.01818802	1.021235857	0.98169237							0.972330266	0.055143437
100.126	LL	Wheat	0.895141387	0.952229663	0.982866248	0.84203072	0.987207963	0.940708905	0.992647216	0.949000137	0.959483027	0.988854432	1.007925331	0.993176435	0.997270923	0.958069647	0.924002361	1.005495059	0.999018832	0.931656486							0.961488043	0.043575962
101.127	LL	Wheat	0.88009238	0.944940476	0.983409238	0.817552867	0.98138689	0.966626092	0.991743393	0.93482122	0.968362871	0.988899097	0.996523822	0.98456623	0.990966783	0.967099873	0.978208304	1.01509135	1.027177615	0.949970696							0.964857733	0.049110505
102.128	LL	Wheat	0.868668398	0.935665985	0.992887635	0.834765681	1.0057716	0.945821731	1.007741565	0.935286588	0.970392429	0.981165075	0.995127441	0.976953819	0.986005268	0.968928328	0.998672459	0.999013272	1.046646321	0.92473253							0.965235896	0.051445998
103.129	LL	Wheat	0.886846023	0.953644506	0.979311213	0.852110863	0.991684997	0.95320277	1.027419041	0.958338571	1.012206246	0.976514668	0.993370448	0.980304324	0.963626191	0.967523358	0.972950298	1.004612054	1.022434033	0.867887426							0.964665946	0.049554334
104.13	LL	Wheat	0.903518593	0.975105134	0.989121641	0.873080845	1.002428884	0.9596108	1.031161725	1.021190036	1.051646344	0.976483057	0.973779132	0.981000031	0.941431092	0.96704263	0.979827513	1.025650651	1.01501333	0.844793003							0.972882469	0.054308987
105.131	LL	Wheat	0.868144568	0.930701737	1.003136175	0.979384695	1.013717421	0.96594365	1.04414536	0.983624453	1.05913122	0.986251715	1.017807351	0.978979854	0.947307578	0.977093445	1.025945729	1.038590215	1.028697052	0.883802486							0.985133595	0.052268064
106.132	LL	Wheat	0.957320819	0.961807311	1.007035939	0.970782803	1.022179148	0.978178753	1.053319408	1.021083004	1.085721413	0.978930961	1.012975828	0.987447564	0.942541376	0.981808453	1.031921801	1.006053922	1.020629393	0.895144661							0.995271253	0.043563794
107.133	LL	Wheat	0.919059435	0.962477891	0.998818515	0.972155889	1.023413593	0.96780738	1.061631396	1.038563199	1.103945412	0.972630451	0.981393717	0.991957808	0.933456746	0.988340346	1.056788833	1.041058973	1.028465049	0.828718615							0.992815736	0.062433016
108.134	LL	Wheat	0.964624981	0.96209199	1.003074357	0.971581224	1.029575123	0.992763225	1.063611311	1.033614128	1.10161597	0.978902703	0.973900858	0.999184664	0.940761628	1.001199582	1.074190636	1.011844572	1.040037914	0.901044728							1.002423311	0.049411972
109.135	LL	Wheat	1.033082152	0.960188574	1.000800047	1.010765693	1.056898723	0.987305927	1.062968149	1.059041046	1.104162393	0.97061434	0.914296964	0.995380304	0.962714086	1.009059409	1.077871327	1.013769804	1.034377136	0.880064236							1.007408906	0.05689475
110.136	LL	Wheat	0.778097006	0.957583993	1.014334711	1.033625826	1.08840264	1.003134882	1.07005503	1.041578062	1.092622236	0.970673321	0.907399411	0.99476862	0.977721615	1.011002058	1.149660341	1.001781733	1.059384226	0.921215696							1.004057856	0.083078463
111.137	LL	Wheat	1.901772731	0.967512411	1.023825964	1.067187178	1.07865835	1.005520823	1.070670559	1.088012405	1.100580671	0.972717497	0.937293905	1.007031817	0.984303785	1.003899426	1.059583318	0.985662519	1.035955785	0.942907052							1.068505344	0.213820676
112.138	LL	Wheat	1.316099256	0.962298624	1.009472845	1.097347141	1.071116036	1.003482457	1.053765134	1.064341536	1.094492074	0.997493425	0.910228292	1.004255313	0.999585939	1.021522178	1.129221028	1.007060923	1.055055151	0.940774254							1.040978423	0.088630921
113.139	LL	Wheat	1.61244473	0.945864775	1.020410207	1.113712197	1.064283032	1.026506148	1.062699755	1.075212261	1.074019468	1.017601112	0.88704178	0.998600688	1.015536517	1.033380221	1.123857517	1.02399811	1.055853495	0.982760282							1.062987905	0.148247389
114.14	LL	Wheat	2.62501833	0.96978415	1.002108654	1.082915173	1.071576737	1.021298647	1.055931971	1.067448674	1.036020454	1.022997042	0.91604773	1.001731989	1.024226058	1.042456458	1.075249427	1.005820575	1.035583592	0.919901352							1.109784279	0.381130674
115.141	LL	Wheat	2.270875077	0.951839952	0.99467927	1.038927743	1.074115996	1.022071589	1.059454965	1.067415506	1.018029882	1.046967441	0.868037213	1.000612842	1.052383371	1.037680183	1.043265068	0.970556099	1.049922306	0.960848244							1.084871264	0.300417703
116.142	LL	Wheat	4.451048458	0.977330996	0.996516333	1.042448866	1.04581205	1.037030055	1.044673694	1.059826637	1.010034875	1.057885879	0.941513319	1.007072399	1.042897196	1.031389724	0.973954317	0.95363093	1.005402413	0.950250362							1.201595472	0.811848126
117.143	LL	Wheat	3.875085216	0.96221732	0.98511493	1.076553226	1.026050545	1.032275476	1.044381263	1.067006364	0.998294831	1.060001806	0.937460415	1.01083731	1.063518846	1.038056634	0.95580225	0.933213056	1.007458084	0.957759126							1.168393705	0.677050569
118.144	LL	Wheat	0.329511869	0.97113353	0.981971182	0.983923585	0.990248326	1.024060338	1.030609718	1.009721405	0.99242182	1.038116155	0.889995502	1.00113029	1.046590318	1.036853182	1.033824954	0.91410214	0.992878073	0.955254215							0.956797033	0.162117685
119.145	LL	Wheat	1.38150447	0.981911158	0.976617201	0.972755604	0.988543174	1.011658248	1.007325904	1.017193595	0.989195975	1.031060053	0.9352367	1.017943157	1.028754678	1.035151397	0.954726995	0.915980428	0.974912066	0.965219082							1.010316105	0.098360365
120.146	LL	Wheat	3.006876349	0.998467844	0.978528674	1.106979831	0.975328108	0.99084363	0.998357937	0.994936975	0.980505079	1.027664468	0.954634065	1.022069476	1.027274637	1.022921027	0.963558675	0.914550751	0.948500021	0.996044602							1.106002342	0.476147647
121.147	LL	Wheat	0.597378943	0.996789141	0.967799326	1.009598749	0.975061068	0.985380335	0.975955495	0.958537932	0.966587539	1.027167547	0.960789991	1.014627445	1.036157978	1.0327911	0.939861151	0.906441446	0.953299135	1.031657626							0.963104553	0.09804399
122.148	LL	Wheat	0.246833268	1.015500867	0.98180021	1.052911298	0.945661171	0.964158947	0.959243061	0.926857828	0.950756853	1.051629928	0.966744731	1.013453182	1.000112912	1.030987437	0.931383	0.881600512	0.94636049	0.988455197							0.936358383	0.177904423
123.149	LL	Wheat	0.745297258	1.018819088	0.982351989	1.049488242	0.971422904	0.945481946	0.949531417	0.926184839	0.960128666	1.046273047	0.937001625	1.013290839	0.97434365	1.022790624	0.912411512	0.903821931	0.955584313	0.928306981							0.957918382	0.069020844
124.15	LL	Wheat	-0.363988088	1.02730568	0.973190532	1.078935172	0.980617656	0.920785115	0.95019861	0.882777517	0.982629279	1.046576076	0.9234599	1.005353049	0.976631921	1.017638639	0.942291232	0.898058862	0.980699796	0.977073392							0.900013019	0.319458473
125.151	LL	Wheat	-1.122445218	1.021117647	0.973579875	1.067796149	0.947798328	0.914641021	0.93331359	0.847556749	0.965609687	1.011895798	0.978610104	0.994177934	0.952710596	1.002808188	0.936644068	0.887725877	0.98503346	0.944488456							0.846836795	0.494078736
126.152	LL	Wheat	-0.720762609	1.020615279	0.965584287	1.112354569	0.94478303	0.933004702	0.935968918	0.872897783	0.985753082	1.018721083	0.990061504	0.990200792	0.966846502	1.016774601	0.967623859	0.930969272	0.978593347	0.980427994							0.882801	0.403265482
127.153	LL	Wheat	-2.452983682	1.015622295	0.973940662	1.100039507	0.953007547	0.945772393	0.93264277	0.864049895	0.993942196	1.01433431	0.970472453	0.982601713	0.978092372	1.020057897	1.007748072	0.941484964	0.986488773	0.982179998							0.789416341	0.810601094
128.154	LL	Wheat	1.105677064	1.065746509	0.988891215	1.132106749	0.941895525	0.978837652	0.977909403	0.930905318	1.005380939	1.008881199	1.012661387	0.985643304	0.983476742	1.011197529	0.972121041	0.98384973	0.987268754	0.978571558							1.002834534	0.051185507
129.155	LL	Wheat	2.386574735	1.05431227	1.002145266	1.120980639	0.976965072	0.995935887	0.97205151	0.963691022	1.013069057	1.007452915	1.031191866	0.982468151	0.985803298	1.01094109	1.011142877	1.006009604	0.981299583	0.991179854							1.082956372	0.327321646
130.156	LL	Wheat	0.391575477	1.052874867	1.003530373	1.111608129	1.002253462	0.995422158	0.969748781	0.976698169	1.01270342	1.018093817	1.032169069	0.975741189	1.006859428	1.012310994	1.022175481	1.023701234	1.002526576	1.031663358							0.980091999	0.150326779
131.157	LL	Wheat	0.025087626	1.046297625	1.0039925	1.083596281	1.01981418	1.006777665	0.981865901	0.995079272	0.993337509	1.010355089	1.040948015	0.96725955	1.030180854	1.019735005	1.060708605	1.026372646	0.99336149	0.977820447							0.960143903	0.235261811
132.158	LL	Wheat	2.046580534	1.063966163	1.021874333	1.122146262	0.999459734	1.020098715	1.006580159	1.024689968	1.04342065	0.989347553	1.023320616	0.969970318	1.018591883	1.009833656	1.022374581	1.021457475	0.983953436	0.932671465							1.073352083	0.245987423
133.159	LL	Wheat	0.193722825	1.053124714	1.014202535	1.093442798	1.045917949	1.038912585	1.027085359	0.996808261	1.047102436	0.971509978	1.017374436	0.96648674	1.041358096	1.008546802	1.079526114	1.017506418	1.012012926	0.952614457							0.976514191	0.198751365
134.16	LL	Wheat	-0.269325031	1.049120045	1.02011854	1.052359583	1.0189595	1.026209913	1.016989126	0.992625348	1.061637285	0.962556424	1.067414924	0.962790085	1.062267817	1.018296958	1.105688305	1.004601086	1.034957704	0.993970424							0.954513224	0.307617396
135.161	LL	Wheat	1.508928327	1.055574939	1.018436665	1.077048182	1.033402334	1.039788619	1.051839479	1.039426827	1.049511811	0.976674249	1.068023976	0.985963542	1.06865629	1.014160081	1.111318472	1.024213317	1.030169463	1.033489491							1.06592367	0.115001452
136.162	LL	Wheat	2.80839964	1.054462606	1.021040474	1.067700148	1.0693813	1.047960497	1.044221323	1.048230761	1.055367704	0.973404957	1.085964538	0.994518863	1.054891536	1.029546115	1.069136376	1.023532721	1.065625376	1.061754481							1.143063301	0.416556049
137.163	LL	Wheat	3.950997492	1.057924583	1.021029737	1.144779217	1.095014613	1.044818128	1.06552404	1.064966489	1.082667726	0.995810177	1.062610727	0.990781442	1.049725412	0.997846798	1.046980743	1.029853843	1.061590206	1.082810047							1.213651746	0.684196873
138.164	LL	Wheat	3.066597917	1.042207446	1.01754877	1.120426482	1.05655261	1.048454876	1.054429326	1.046114475	1.083559427	1.000378899	1.098559185	0.985763537	1.056310869	1.001342384	1.094794407	1.023469116	1.052911968	1.100805381							1.163901504	0.47632646
139.165	LL	Wheat	5.493210059	1.054581378	1.0170164	1.122712485	1.05767427	1.051752008	1.056927491	1.103557146	1.093578916	1.008718722	1.066248035	0.993106346	1.043996878	0.974654003	1.026106075	1.047682261	1.056126119	1.163438603							1.301727066	1.047046041
140.166	LL	Wheat	1.395783721	1.024001812	0.996023837	1.01287944	1.009839328	1.024105343	1.045332235	1.039271108	1.062958201	0.997616411	1.063502525	0.984444096	1.035384694	0.99796582	1.043822076	1.038487422	1.043260543	1.12261516							1.052071876	0.091612609
24.05	LL	Brassica	0.974367188	0.970932298	0.96950895	0.969429166	0.966598854	0.96618551	0.957997677	0.958240083	0.962677511	0.963923176	0.958629329	0.962332029	0.949281146	0.950888824	0.970533157	0.96371386	0.968810592	0.975564912							0.964423014	0.007334269
25.051	LL	Brassica	0.974044156	0.970817824	0.970812552	0.971865212	0.968310616	0.96759161	0.957987068	0.960110236	0.963861612	0.965538623	0.959166119	0.964734419	0.950234548	0.95321385	0.970846432	0.966411486	0.970982796	0.977053834							0.965754611	0.007223177
26.052	LL	Brassica	0.973998969	0.970534161	0.969875106	0.973215579	0.968531349	0.968065617	0.958552193	0.96186483	0.964898939	0.966603786	0.960959458	0.963976307	0.951852459	0.953915864	0.970282205	0.968895112	0.971507377	0.979184647							0.966484109	0.007024295
27.053	LL	Brassica	0.975486186	0.97157949	0.971487984	0.975778318	0.967440452	0.969882166	0.961181669	0.964575576	0.967522527	0.967394174	0.96156228	0.96685579	0.952693418	0.956545907	0.970783263	0.972506053	0.973377049	0.981139911							0.968210678	0.007034596
28.054	LL	Brassica	0.97661192	0.973568938	0.972022339	0.977917785	0.97170871	0.972935404	0.963802892	0.968764667	0.970541403	0.970780298	0.965770769	0.969526199	0.956569194	0.961765602	0.972780458	0.977817392	0.977614117	0.984518831							0.971389829	0.006618831
29.055	LL	Brassica	0.978565809	0.975780005	0.974916734	0.981410902	0.9739087	0.976807551	0.968082486	0.973858242	0.974688947	0.975443029	0.970375692	0.973075145	0.960044904	0.967084073	0.976269837	0.982633524	0.982011638	0.988652579							0.975200544	0.00648282
30.056	LL	Brassica	0.978862706	0.976628929	0.974962972	0.983281212	0.974163846	0.979529537	0.970169312	0.977402958	0.978168263	0.976386629	0.972018479	0.975046373	0.964227574	0.96944051	0.978112549	0.985153878	0.984443814	0.992073998							0.977226308	0.006456027
31.057	LL	Brassica	0.978610528	0.978287687	0.975735946	0.984052073	0.978618471	0.984544766	0.97434968	0.982447955	0.982415116	0.979876375	0.974998814	0.980922454	0.969249469	0.974063373	0.98174325	0.989230683	0.98705662	0.994019403							0.980567926	0.005996336
32.058	LL	Brassica	0.980602476	0.979764836	0.9802372	0.986584533	0.981428232	0.987945278	0.976011732	0.986859134	0.986283572	0.986710042	0.980920273	0.983022001	0.973895889	0.981290931	0.986241734	0.994776471	0.990885068	0.997344077							0.984489082	0.006035374
33.059	LL	Brassica	0.984177979	0.982345426	0.98149921	0.989708513	0.985856002	0.993308928	0.979026288	0.994651304	0.988713443	0.993772648	0.987838616	0.98747487	0.980327144	0.986609434	0.991323649	0.994268957	0.992924182	1.001770359							0.988644275	0.005945814
34.06	LL	Brassica	0.988045884	0.987093728	0.985009332	0.994718853	0.991155106	0.999196866	0.982363053	0.99815348	0.990860802	0.998064386	0.993398455	0.991045555	0.988086381	0.99431053	0.992730997	0.999767027	0.994913745	1.006199545							0.993061874	0.005898608
35.061	LL	Brassica	0.991357082	0.990183523	0.988416661	0.995754941	0.991677184	1.000832747	0.984325873	1.001577715	0.99211464	1.000241253	0.99654294	0.994321604	0.992013391	0.996795637	0.995221573	1.001296506	0.994239066	1.007200471							0.995228489	0.005539229
36.062	LL	Brassica	0.992506337	0.992099975	0.990585421	0.997154116	0.996110576	1.002123079	0.984165117	1.001221588	0.992086028	1.003217907	1.00013222	0.996794441	0.995951849	1.000377981	0.995584774	0.994455391	0.993538982	1.005997821							0.996339089	0.005278668
37.063	LL	Brassica	0.995711759	0.996632988	0.992663578	0.998389692	0.998101011	1.003761835	0.986841146	1.003090213	0.988623422	1.002077304	0.99894364	0.998287765	0.997863403	1.001268112	0.995367961	1.001051331	0.993674209	1.005978912							0.997684905	0.005043441
38.064	LL	Brassica	0.998080347	0.996981019	0.992887344	0.996974719	0.994297224	0.999928299	0.985980138	0.996708991	0.98721784	0.997436774	0.998163405	0.995203973	0.996240308	0.998528725	0.992377052	0.999814539	0.991348045	1.003608006							0.995654264	0.004413644
39.065	LL	Brassica	0.995957952	0.997540694	0.994905509	0.993660153	0.995170191	0.998997011	0.982321958	0.996868559	0.986005119	0.994709577	0.99669087	0.99507778	0.995003177	1.000276179	0.991884961	0.986511721	0.990010382	1.000712786							0.994016921	0.004988175
40.066	LL	Brassica	0.996710288	0.999253272	0.99283945	0.993429222	0.99762693	0.996951876	0.981626052	0.99249443	0.978001888	0.994270225	0.992208065	0.994544575	0.992905908	0.99679714	0.99000005	0.99085645	0.988772634	0.998177169							0.992636979	0.005528646
41.067	LL	Brassica	0.993134512	0.998788719	0.993366985	0.992952189	0.997515665	0.994412102	0.982527451	0.986651872	0.979844273	0.991511546	0.989973967	0.991287774	0.988717768	0.991456889	0.989128932	0.995944165	0.990261226	0.994967596							0.991246868	0.004813105
42.068	LL	Brassica	0.992723949	0.996373043	0.992180492	0.990043935	0.993835414	0.991151705	0.981557675	0.986812996	0.980531964	0.982892188	0.986554522	0.984787465	0.984421051	0.983749085	0.984138488	0.98355763	0.985526395	0.991919087							0.987375394	0.004698105
43.069	LL	Brassica	0.991095878	0.993241025	0.98932208	0.98573019	0.98806612	0.987348965	0.971961238	0.979213217	0.973493107	0.977718895	0.977857758	0.978441139	0.978502883	0.971185533	0.979634564	0.980475056	0.983309234	0.990127999							0.982040271	0.006756027
44.07	LL	Brassica	0.98970479	0.988543568	0.986628089	0.98494289	0.98492213	0.981278881	0.973343064	0.967302315	0.968153357	0.974642305	0.97274517	0.972283062	0.969859966	0.963670001	0.975375081	0.98746534	0.982776978	0.987947385							0.978421354	0.008474197
45.071	LL	Brassica	0.985215601	0.982882286	0.98187692	0.979375397	0.977652394	0.97559851	0.967470763	0.967074651	0.974663239	0.964627311	0.962727527	0.965034157	0.957042437	0.952389764	0.970805046	0.978960931	0.979930906	0.984277792							0.972644757	0.009686201
46.072	LL	Brassica	0.979779542	0.975911664	0.973059171	0.973783847	0.970257954	0.970154253	0.960296676	0.963918967	0.969765383	0.957379736	0.955411751	0.960762915	0.94415106	0.941559811	0.967965879	0.972840328	0.979271923	0.983968845							0.966679984	0.011669122
47.073	LL	Brassica	0.976581487	0.972797938	0.972042398	0.97202409	0.964158185	0.963971581	0.958735923	0.937128103	0.96338359	0.958240143	0.948637497	0.958810908	0.935955811	0.937716557	0.962604411	0.980162255	0.978127135	0.981293341							0.962353964	0.014554999
48.074	LL	Brassica	0.973591349	0.970086403	0.970147999	0.972200102	0.96299578	0.964627443	0.957079761	0.954472533	0.97309008	0.953868236	0.944197098	0.959400482	0.931408433	0.927358758	0.962900308	0.967868112	0.974096645	0.978862146							0.961013981	0.014462995
49.075	LL	Brassica	0.971423133	0.96670678	0.963711169	0.971040489	0.959388095	0.960378517	0.95670039	0.947416058	0.967125365	0.950236487	0.937851658	0.956173039	0.923928716	0.926440094	0.963675522	0.969286537	0.977014851	0.978617948							0.958173047	0.015784195
50.076	LL	Brassica	0.972139193	0.968153074	0.965360911	0.972630628	0.958341474	0.964324529	0.956886519	0.932079409	0.963927426	0.956089522	0.937827126	0.961773743	0.924643432	0.930060556	0.963697734	0.982704723	0.977299305	0.979002377							0.959274538	0.017260678
51.077	LL	Brassica	0.970652543	0.97037523	0.970801872	0.976751611	0.959864869	0.9644523	0.964453242	0.964959972	0.980012073	0.965470056	0.949422874	0.969237549	0.926728319	0.952258905	0.9727158	0.971182504	0.97793892	0.980356613							0.965979736	0.012962709
52.078	LL	Brassica	0.973356285	0.97546195	0.973989433	0.980631094	0.964501319	0.973291943	0.969805927	0.980558635	0.981236212	0.973809677	0.958799512	0.976021239	0.946869814	0.968371797	0.985160533	0.984738408	0.986535239	0.982784162							0.974217954	0.010077429
53.079	LL	Brassica	0.976715996	0.980572121	0.974752675	0.986297318	0.970913795	0.981218518	0.974476081	0.954243038	0.976042683	0.986526508	0.97248937	0.977338729	0.958474767	0.969100865	0.98088363	0.993641065	0.987909026	0.982020232							0.976867579	0.009813053
54.08	LL	Brassica	0.979318406	0.982975035	0.977997748	0.988281149	0.98071944	0.988120847	0.981331049	1.006376918	0.994999282	0.999130038	0.98615997	0.992089967	0.985309541	1.003791635	0.993679911	0.989999623	0.990452537	0.987976028							0.989372729	0.008021675
55.081	LL	Brassica	0.983156745	0.987582121	0.982555332	0.995624535	0.987592994	0.993049787	0.99013052	1.018774653	0.995945403	1.013870048	1.007167028	0.999828873	0.998010177	1.020619503	1.003468178	0.998133721	0.997524004	0.991576101							0.998033874	0.011182582
56.082	LL	Brassica	0.98863381	0.992620099	0.992853958	1.003205067	1.001152489	1.003572495	0.996325056	0.999512817	0.991414207	1.030925952	1.023348234	1.007560553	1.022968669	1.047299942	1.009268679	1.008193117	1.003210261	0.993991							1.006447578	0.015570085
57.083	LL	Brassica	0.99202654	1.000292022	0.998976073	1.009148388	1.012014376	1.01216817	1.000384323	1.030885191	1.005224427	1.039034298	1.037497119	1.017273233	1.049424961	1.070618595	1.014928595	1.001396325	1.001149451	0.997349155							1.016099514	0.021210015
58.084	LL	Brassica	1.000144491	1.013658707	1.006987562	1.010926299	1.020277325	1.01778778	1.005995006	1.048583077	1.009337312	1.038734583	1.047178648	1.018675388	1.074328098	1.079083155	1.018398564	1.008830712	1.005393164	1.002490692							1.023711698	0.023949649
59.085	LL	Brassica	1.009911637	1.017673169	1.019076796	1.011690086	1.027594831	1.02669207	1.015589024	1.036832298	1.005255964	1.049021898	1.058076523	1.029230464	1.097781063	1.101018351	1.026597869	1.019695185	1.011431485	1.006049751							1.031623248	0.028357743
60.086	LL	Brassica	1.014006344	1.01828365	1.023738712	1.011137353	1.020201588	1.022525052	1.015835651	1.029033773	1.002417097	1.037889262	1.049484682	1.022958132	1.08642115	1.083895218	1.016057878	1.012155472	1.000086052	1.003199008							1.026073671	0.024650875
61.087	LL	Brassica	1.012644655	1.019476703	1.025632687	1.010442469	1.028776276	1.025686098	1.017161673	1.051371263	1.010262186	1.026909538	1.052256507	1.022746888	1.094581841	1.078169513	1.022774117	1.001198696	1.003348059	1.006378005							1.028323176	0.025429058
62.088	LL	Brassica	1.011414382	1.018326725	1.019601473	1.004560177	1.025154661	1.022818922	1.009287927	1.037377558	0.994876428	1.02396502	1.037856024	1.016165296	1.07652685	1.057478735	1.010733162	1.003606105	1.002734808	1.002447776							1.020829557	0.020715321
63.089	LL	Brassica	1.007961247	1.014029295	1.013735134	1.000726648	1.016759956	1.014293569	1.00523179	1.000465206	0.990004391	1.007926988	1.014473004	1.00893228	1.043594403	1.028534627	0.999364809	1.004402619	0.99875577	0.995929892							1.009173424	0.0124901
64.09	LL	Brassica	1.008278465	1.009366598	1.009878529	1.00012946	1.010210408	1.006831322	1.003336936	1.011032007	0.990575387	0.99890722	1.016056187	1.003858192	1.0385278	1.027214484	0.999868275	0.991690189	0.993666755	0.994568811							1.006333168	0.012228384
65.091	LL	Brassica	1.005502287	1.00352703	1.010463456	0.993463246	1.01133467	1.007037866	0.999528017	1.021689509	0.99153997	0.9984554	1.004720141	0.994831408	1.030446536	1.005970551	1.003055212	0.994326316	0.995866822	0.998663377							1.003912323	0.010041282
66.092	LL	Brassica	0.998434672	0.994358053	0.993759176	0.989702799	1.001022795	1.000645008	0.983469137	0.985576846	0.975911708	0.975902158	0.985873636	0.985246858	0.991444293	0.988653432	0.982773786	0.995090335	0.991190058	0.990779022							0.98943521	0.007342661
67.093	LL	Brassica	0.995170747	0.990974921	0.98728036	0.987172514	0.988984407	0.987282037	0.980576534	0.970251718	0.977582565	0.95344751	0.971571767	0.980331254	0.978081866	0.959597795	0.982046929	0.984527792	0.984817827	0.987775502							0.980415225	0.010823091
68.094	LL	Brassica	0.98855506	0.986263516	0.982163108	0.97942065	0.985052017	0.985722985	0.972906146	0.980316479	0.982623995	0.962622447	0.961825925	0.965764497	0.967002538	0.940979233	0.981842772	0.977626793	0.984531793	0.98733582							0.976253099	0.012343543
69.095	LL	Brassica	0.984748545	0.97409612	0.975576093	0.976833885	0.974627163	0.976767542	0.963292665	0.955561026	0.973359103	0.952375662	0.946252172	0.962656464	0.92537767	0.930407798	0.970126667	0.980986116	0.98395164	0.985185696							0.966232335	0.017858441
70.096	LL	Brassica	0.979699902	0.969659101	0.967912832	0.975500302	0.966072742	0.967605703	0.964946487	0.934777281	0.976395097	0.928045296	0.937784162	0.963935868	0.900349975	0.910253489	0.966666982	0.974879443	0.979231691	0.981160033							0.958048688	0.024717613
71.097	LL	Brassica	0.973340362	0.960971822	0.963020095	0.971587099	0.957204792	0.978149744	0.965675914	0.962193922	0.97724545	0.960022311	0.93473559	0.94898868	0.938942904	0.912102559	0.973643283	0.969021886	0.980164372	0.982899445							0.961661679	0.018214212
72.098	LL	Brassica	0.975542603	0.962071046	0.95894941	0.972160545	0.942942843	0.964272614	0.957126844	0.938249515	0.96898272	0.955204536	0.917604435	0.950804445	0.880182095	0.903032803	0.966280806	0.975196044	0.981010853	0.979391644							0.952722545	0.027569941
73.099	LL	Brassica	0.973477225	0.965272833	0.959785897	0.976296686	0.945821285	0.95481014	0.96237342	0.917995703	0.975239027	0.937428099	0.927391914	0.970626881	0.883364347	0.909866701	0.96927494	0.971615137	0.978478348	0.979953742							0.953281796	0.027573921
74.1	LL	Brassica	0.970137736	0.964975088	0.959850954	0.976596229	0.951992723	0.972631737	0.978577626	0.964976452	0.987150956	0.960806445	0.938102956	0.963635935	0.963655524	0.925447492	0.986908875	0.971133114	0.980721413	0.98307715							0.966687689	0.016159552
75.101	LL	Brassica	0.971172903	0.970229231	0.961169497	0.983349967	0.957240254	0.969401712	0.97941664	0.971028911	0.983787422	0.993086209	0.953865413	0.96535836	0.936601127	0.956523589	0.989956648	0.987034668	0.983606912	0.983007078							0.971990919	0.014919381
76.102	LL	Brassica	0.974736755	0.975031798	0.966633351	0.986611259	0.968178687	0.967456345	0.982933698	0.950824272	0.984118177	0.989719383	0.972261368	0.991681731	0.92139346	0.976139823	0.994529571	0.986089256	0.988032329	0.983899176							0.97557058	0.017428566
77.103	LL	Brassica	0.97838981	0.978708649	0.970907469	0.990488429	0.97726667	0.988166466	0.993952453	0.994895476	0.997262374	0.996284419	0.979720131	0.998815548	0.98983476	1.005373464	1.010890305	0.988568254	0.991331832	0.988497012							0.989964085	0.010251548
78.104	LL	Brassica	0.981493472	0.985415027	0.980129179	0.999347936	0.985435879	0.993566777	1.002357997	1.011826424	1.004455236	1.035145037	1.011241971	0.98209702	1.008098377	1.028064367	1.019447155	1.001917202	0.998215858	0.992397735							1.001147369	0.015947847
79.105	LL	Brassica	0.987926735	0.990906275	0.9961812	1.006823288	0.996862525	0.990953715	1.00991482	1.009413283	1.005443349	1.048420466	1.028732966	1.016208457	1.005441925	1.048656971	1.016301498	1.002318867	1.000155823	0.993483413							1.008563643	0.01785783
80.106	LL	Brassica	0.994356735	0.999337988	1.005000522	1.012875035	1.005201	1.007066704	1.019131974	1.021169247	1.006134047	1.040048794	1.044815126	1.030608694	1.061568464	1.057929547	1.021226417	0.99693067	0.997691009	0.996918734							1.017667262	0.021287903
81.107	LL	Brassica	1.001378828	1.01011058	1.013817065	1.013895868	1.017202041	1.019119932	1.031704267	1.048930353	1.015704288	1.045587226	1.050245098	1.013877669	1.100524072	1.08125982	1.03105652	1.008225724	1.004798677	1.002097317							1.028307519	0.027584197
82.108	LL	Brassica	1.00915164	1.01582845	1.014655695	1.011858346	1.019778895	1.017060922	1.027006482	1.03788377	1.011032419	1.05435976	1.056266447	1.022614655	1.093237008	1.08808066	1.023690301	1.009705769	1.003518423	1.00160542							1.028740837	0.027163594
83.109	LL	Brassica	1.013599173	1.021969984	1.013559589	1.010041548	1.0308673	1.016537971	1.018903769	1.026689965	1.010812123	1.030772098	1.053238712	1.039880976	1.085999774	1.07391034	1.016129633	1.003220475	1.003122238	1.003762092							1.026278764	0.023589387
84.11	LL	Brassica	1.011425065	1.022785519	1.018634391	1.006851995	1.029514455	1.022024636	1.016690412	1.013993001	1.007525362	1.008679641	1.036698138	1.029905133	1.102035599	1.052459284	1.014306824	1.001645994	0.998231696	1.000745961							1.021897395	0.024242516
85.111	LL	Brassica	1.010227822	1.01989173	1.013646941	1.004358048	1.031396692	1.012558241	1.015044843	1.026926632	1.005406907	1.022769462	1.033406396	1.009567734	1.077114295	1.051973277	1.012256735	0.999852403	0.998369513	1.001065665							1.019212963	0.01987162
86.112	LL	Brassica	1.008944042	1.01390159	1.019476319	1.001355414	1.026479257	1.005028396	1.011928995	1.002010845	1.002860263	1.006192169	1.022649936	1.020509757	1.032795374	1.040321123	1.002560798	0.999616501	0.997281025	1.00184471							1.011986473	0.012461845
87.113	LL	Brassica	1.007547585	1.010041886	1.012880985	0.995809002	1.007702146	1.00160221	0.99572066	0.994597691	0.991718601	0.976902528	1.003548872	1.014819411	1.034863502	0.980305579	0.986980984	0.985099813	0.987808915	0.993836278							0.998988147	0.014241594
88.114	LL	Brassica	1.00158152	1.005791145	1.003338006	0.9896721	1.013943322	1.000671725	0.996605777	1.018582533	0.997099138	0.991040977	0.991027955	0.994391809	1.032385345	0.989490034	0.994794709	0.989510975	0.992572911	0.99552796							0.999890441	0.011574574
89.115	LL	Brassica	1.000476047	0.998795981	0.998441086	0.986001657	1.002636606	0.981460936	0.989794795	0.987738537	0.986148413	0.984817926	0.974764026	0.983364259	0.966676728	0.95995326	0.974758296	0.983928524	0.984996104	0.990831715							0.985310272	0.011313107
90.116	LL	Brassica	0.994458945	0.990212399	0.983608841	0.981238752	0.98783677	0.97554386	0.975788755	0.966354033	0.982313905	0.939279762	0.954889108	0.989489012	0.949906491	0.925160585	0.971240565	0.975486551	0.982521351	0.987599078							0.972940487	0.019057719
91.117	LL	Brassica	0.99013315	0.983550701	0.981054277	0.977887019	0.98072353	0.978404683	0.973327969	0.976693504	0.981669909	0.959229019	0.956512601	0.973679253	0.979156754	0.91851812	0.976636265	0.974126059	0.981626812	0.98521956							0.973786066	0.016026855
92.118	LL	Brassica	0.983196451	0.978596933	0.972580487	0.97429545	0.970164269	0.962511796	0.974625234	0.963990607	0.980650993	0.962513613	0.938971236	0.948280603	0.915209484	0.917359865	0.968457399	0.978073446	0.980462217	0.982463008							0.964022394	0.02093819
93.119	LL	Brassica	0.982933311	0.975392998	0.967641793	0.978532034	0.969514355	0.963336939	0.968509037	0.942241873	0.984160293	0.932653002	0.938876659	0.966987882	0.882725495	0.907883291	0.96859915	0.977375862	0.981852832	0.982960114							0.959565384	0.028227449
94.12	LL	Brassica	0.977945774	0.965790082	0.960753234	0.973493768	0.95630322	0.964797312	0.962192107	0.950119313	0.982936459	0.921395793	0.922529573	0.96531413	0.922849544	0.88282986	0.972088762	0.971077245	0.982314837	0.980185687							0.956384261	0.027007948
95.121	LL	Brassica	0.976805877	0.961019567	0.953275947	0.973832076	0.946108106	0.95507298	0.962753173	0.948221141	0.98014011	0.963237339	0.922079857	0.928860518	0.890611258	0.889400446	0.971691398	0.974442443	0.981138233	0.979741513							0.953246221	0.028560754
96.122	LL	Brassica	0.973992122	0.963601476	0.959160819	0.975774488	0.953477909	0.951523687	0.968167902	0.938602271	0.983341538	0.96931533	0.937370713	0.95658514	0.840293548	0.898599168	0.977454538	0.97430594	0.983568309	0.978415678							0.954641699	0.035346533
97.123	LL	Brassica	0.970745833	0.961679102	0.956147028	0.978588848	0.958631181	0.962439846	0.978118227	0.957509301	0.986812469	0.949738916	0.939803919	0.97765912	0.904701153	0.906872455	0.990663041	0.977176472	0.986389712	0.98356883							0.962624747	0.02498065
98.124	LL	Brassica	0.972582106	0.960132645	0.963397442	0.98301877	0.960960984	0.955919716	0.981029714	0.97066336	0.990412075	0.993057338	0.954295409	0.959586317	0.929585584	0.931073974	0.994597857	0.981318228	0.9879686	0.983365822							0.969609219	0.019407433
99.125	LL	Brassica	0.977311825	0.971461094	0.969257986	0.991251878	0.977989675	0.961337471	0.989555009	0.988487967	0.998395253	1.012945703	0.976128542	0.977383019	0.918661826	0.988174156	1.007573656	0.992343717	0.994464375	0.989265069							0.982332679	0.020611859
100.126	LL	Brassica	0.9766199	0.974612627	0.97599925	0.999642325	0.994845765	0.980416665	1.00098035	1.019777145	1.002887076	1.009742327	0.993601357	1.008222618	0.965105101	1.013935694	1.022517435	0.998006906	0.998906328	0.993190216							0.99605606	0.016218606
101.127	LL	Brassica	0.985203708	0.981323558	0.988544249	1.004387694	0.998617233	0.992008464	1.006460717	1.037151982	1.008216299	1.02730766	1.022157907	1.011939337	1.030415282	1.034247549	1.028160759	1.005444203	1.004099973	0.996888034							1.009031923	0.017373973
102.128	LL	Brassica	0.992472994	0.988766041	1.000220271	1.011714831	1.009421214	0.995578627	1.014982557	1.046062481	1.012877828	1.054848483	1.041142536	0.999052353	1.033410093	1.062497059	1.033478019	1.011642022	1.008021154	1.000246181							1.017579708	0.022258483
103.129	LL	Brassica	0.996959424	0.995308005	1.007188365	1.01535482	1.023652323	1.008370528	1.019984794	1.052959609	1.01129513	1.054124865	1.054891407	1.025376435	1.04551701	1.104290835	1.036015003	1.013374909	1.008488685	1.002784549							1.026440928	0.027425164
104.13	LL	Brassica	1.005617259	1.003277189	1.01391177	1.017694289	1.035063441	1.014606228	1.02195319	1.052869702	1.012732939	1.032532875	1.066387969	1.034309705	1.089804911	1.08645474	1.030733899	1.014354089	1.012387355	1.004460638							1.030508455	0.026770707
105.131	LL	Brassica	1.013362338	1.011256244	1.020112006	1.020187545	1.035590207	1.019544318	1.030001606	1.06909877	1.012308751	1.031749106	1.059338186	1.023676942	1.111845151	1.093457917	1.027186883	1.018530187	1.010804173	1.006053322							1.03411687	0.02991172
106.132	LL	Brassica	1.019202068	1.022789921	1.031750201	1.017475383	1.042752525	1.021084173	1.023967665	1.067734125	1.014108849	1.049661503	1.067156741	1.02481714	1.099413467	1.091753014	1.028182289	1.019818433	1.012662436	1.01060944							1.036941076	0.027252064
107.133	LL	Brassica	1.018926954	1.023181428	1.026511523	1.011264617	1.037692833	1.028257595	1.014253978	1.041187278	1.011459601	1.021377464	1.053361797	1.031638841	1.093510134	1.056891031	1.013685189	1.013301757	1.007949252	1.006540571							1.028388436	0.021996861
108.134	LL	Brassica	1.018331393	1.024509556	1.022237651	1.007873948	1.039982639	1.028248761	1.016427587	1.044888583	1.007668074	0.998340127	1.041238982	1.026489436	1.105974666	1.052170235	1.008360931	1.008731287	1.003326702	1.003502103							1.025461259	0.025542924
109.135	LL	Brassica	1.015843554	1.022353651	1.022517527	1.002849318	1.028500913	1.014177226	1.010282455	1.033462784	1.005353823	1.005296814	1.020784273	1.003171875	1.058331673	1.039501338	1.000032133	1.010224939	1.000396016	1.002534554							1.016423048	0.015760308
110.136	LL	Brassica	1.014814702	1.017921113	1.017633089	0.997420965	1.019816071	1.011259845	1.003938326	1.004281954	1.002817267	0.990840299	1.005021574	0.998757635	1.018033293	1.013269153	0.989023389	1.001894902	0.997360439	0.999315019							1.005745502	0.009606098
111.137	LL	Brassica	1.006571019	1.010900256	1.012619036	0.991180817	1.012778912	1.004763435	0.999971896	0.99608222	1.00092254	0.963226989	0.987967695	1.004158168	1.0134088	0.982638298	0.985173472	1.000478293	0.995359078	0.996150493							0.998019523	0.012793748
112.138	LL	Brassica	1.001117352	1.006286543	0.998445963	0.987106257	0.993780545	0.991363346	0.995910871	0.983339535	0.995928787	0.953411251	0.968439636	0.98636136	1.005737199	0.9600403	0.972958616	0.992435366	0.991118112	0.99162896							0.987522778	0.014854213
113.139	LL	Brassica	0.995198676	0.995586183	0.9915797	0.984156921	0.981450053	0.981935349	0.993703334	0.966684177	0.997220583	0.968275901	0.962520017	0.975204926	0.959411768	0.941894995	0.966007192	0.994496185	0.988057364	0.988097273							0.9795267	0.015656316
114.14	LL	Brassica	0.990250965	0.990383498	0.980774791	0.976236453	0.978675333	0.98689272	0.991923695	0.952547956	0.994996686	0.934277235	0.946113719	0.983402005	0.953508057	0.921424961	0.965333192	0.98899356	0.985555841	0.986372661							0.972647963	0.021929613
115.141	LL	Brassica	0.980921779	0.983998761	0.979762243	0.975245055	0.975070308	0.984777684	0.992969169	0.963588782	0.998692793	0.935392035	0.940001024	0.978338312	0.964005807	0.954937919	0.974617644	0.992028367	0.988109542	0.987868442							0.975018093	0.017497282
116.142	LL	Brassica	0.981071733	0.980304963	0.972697221	0.974088711	0.967006229	0.971907192	0.985032673	0.948642198	0.995861684	0.974930964	0.941963215	0.956087324	0.898370297	0.929748041	0.966698971	0.986636477	0.983921424	0.981787416							0.966486485	0.023972431
117.143	LL	Brassica	0.983355276	0.974018853	0.959451414	0.973839513	0.963567051	0.976292084	0.988480683	0.946018321	0.996414895	0.953394248	0.926930247	0.96258096	0.888524764	0.938793242	0.975659075	0.989075881	0.987083916	0.98308147							0.964808994	0.026775362
118.144	LL	Brassica	0.975376645	0.970535178	0.962023346	0.97597772	0.95976469	0.977087507	0.989464915	0.94985193	0.996270963	0.937286311	0.924292456	0.975522069	0.92895437	0.953849787	0.982249816	0.986959381	0.985189825	0.982591835							0.967402708	0.021143082
119.145	LL	Brassica	0.976159954	0.967424975	0.974337263	0.978260092	0.960943698	0.970381115	0.988725378	0.963111676	0.994401546	0.989281429	0.944813699	0.96490442	0.912835521	0.965675525	0.983115536	0.990922759	0.984361723	0.980042085							0.971649911	0.019393376
120.146	LL	Brassica	0.979039842	0.966585526	0.978913093	0.984054016	0.970833379	0.978107534	0.995664182	0.964499394	0.99502061	1.003467537	0.956287481	0.964508036	0.886763692	0.979829358	0.998283593	0.998128229	0.9878903	0.983728393							0.976200233	0.02603458
121.147	LL	Brassica	0.976489458	0.968830261	0.978737906	0.989850736	0.974849858	0.986880683	1.00369068	0.985290266	0.999183485	0.996932786	0.970080148	0.995082811	0.939476872	1.015187274	1.011534021	0.999383508	0.994197994	0.986798447							0.987359844	0.017826968
122.148	LL	Brassica	0.978705705	0.967187158	0.992036717	0.992942704	0.980815571	0.981363632	1.002609957	0.99807446	0.995969032	1.011896972	0.990178801	0.999644678	0.953610137	1.034965531	1.011556786	0.998775784	0.992495177	0.985839629							0.992703802	0.017875183
123.149	LL	Brassica	0.980704833	0.973193869	1.001850477	1.001240975	0.997405371	0.989145503	1.011599352	1.024259831	1.001594034	1.051407324	1.034380836	1.002639229	0.946158961	1.081443572	1.028648714	1.003836142	1.000956505	0.99034604							1.006711754	0.030125588
124.15	LL	Brassica	0.986985656	0.984804249	1.005028767	1.008306664	1.01341561	1.009805449	1.018382818	1.026969684	1.004814518	1.066133525	1.03695829	1.022384967	0.986414227	1.083943125	1.023445298	1.005840763	1.003918045	0.994220824							1.015654027	0.026068359
125.151	LL	Brassica	0.991774169	0.991080352	1.005915711	1.014052413	1.025087714	1.012116453	1.024201258	1.047398327	1.002009465	1.054796339	1.050796359	1.042026172	1.034226566	1.101285899	1.021855677	1.00977207	1.003657773	0.995074223							1.023729274	0.027914813
126.152	LL	Brassica	1.000080078	0.998805464	1.018687195	1.021897321	1.026713573	1.019495314	1.024439485	1.049913989	1.005970529	1.056215793	1.071536592	1.042632913	1.076642823	1.116809462	1.02086763	1.010541085	1.008449973	1.000559645							1.031681048	0.031821088
127.153	LL	Brassica	1.008722115	1.005888953	1.027811373	1.021680908	1.031600878	1.019549282	1.029956089	1.039142192	1.003547878	1.067494088	1.083277181	1.023909557	1.073448525	1.095560345	1.012580434	1.00975987	1.004976349	1.00027134							1.031065409	0.029378969
128.154	LL	Brassica	1.020845592	1.020646454	1.027441347	1.020825521	1.04617699	1.030921936	1.032651344	1.057425875	1.006060344	1.059814665	1.084371003	1.04794138	1.116736209	1.089293796	1.010982144	1.011831886	1.007531182	1.002699777							1.038566525	0.032252479
129.155	LL	Brassica	1.019836639	1.022887788	1.035243861	1.019145058	1.061389717	1.03443982	1.03120313	1.063566777	1.010074878	1.039870651	1.080736361	1.053906994	1.142152075	1.109709735	1.009220005	1.012329659	1.008791648	1.00616911							1.042259661	0.037620917
130.156	LL	Brassica	1.020838056	1.028715081	1.047161431	1.015211603	1.049197911	1.027836471	1.022091865	1.031228456	1.006204738	1.038813974	1.077069045	1.038065746	1.105557646	1.071212456	0.993385086	1.008279169	1.003770888	1.004137041							1.032709815	0.029109426
131.157	LL	Brassica	1.020691593	1.035336363	1.036843241	1.008577735	1.029303027	1.025165206	1.020812029	1.021932811	1.006710379	1.033294127	1.060199841	1.020298507	1.078162929	1.035566448	0.982366381	1.000228637	1.001248107	1.000400104							1.023174304	0.022653119
132.158	LL	Brassica	1.022582457	1.034475988	1.026762227	1.002879505	1.017241912	1.01684779	1.00949449	1.005792645	1.003700407	0.989934648	1.03302858	1.027880304	1.096020637	1.000786341	0.974342632	0.996222478	0.995934006	0.99838151							1.014017142	0.025994074
133.159	LL	Brassica	1.018898415	1.027935541	1.022268985	0.999917733	1.00862811	1.014750233	1.012201917	1.008525834	1.004174064	0.981662828	1.022990231	1.01984604	1.07135566	0.988380339	0.968511828	0.995319838	0.995084815	0.993328484							1.008543383	0.022252633
134.16	LL	Brassica	1.012449077	1.025282954	1.023512741	0.995926046	0.994225216	1.009055759	1.009033618	0.981985174	1.001020139	0.993001457	1.012333421	0.992943938	1.001612174	0.950991488	0.959316254	0.986013784	0.99525534	0.988487891							0.996247026	0.019241191
135.161	LL	Brassica	1.003736747	1.020255197	1.015679672	0.988793442	0.981001582	1.008395632	1.001214779	0.970753946	1.000823805	0.956202395	1.002939073	0.996465719	1.018707953	0.941147074	0.965556509	0.988113771	0.996140257	0.988317733							0.99134696	0.021650784
136.162	LL	Brassica	1.001554346	1.0106257	1.001043069	0.983397985	0.971780041	1.002200512	1.004075258	0.970213475	0.99882134	0.94035477	0.989163781	0.992866786	1.01675039	0.938670729	0.965558724	0.98666425	0.996389216	0.988133251							0.986570201	0.021878843
137.163	LL	Brassica	0.99314043	1.004000403	1.003266682	0.979492957	0.97523491	0.99284873	0.998414739	0.955145408	1.000011313	0.955341329	0.983944362	0.987641042	0.976863798	0.912537148	0.966578459	0.982012655	0.995867589	0.983464112							0.980322559	0.022392947
138.164	LL	Brassica	0.988254892	0.998643449	0.997285221	0.977576756	0.968044896	0.980769752	0.997313612	0.935699191	0.996924509	0.962451648	0.976568075	0.96890847	0.933601132	0.895741662	0.967077659	0.976347447	0.988068064	0.978857487							0.971562996	0.026649303
139.165	LL	Brassica	0.987533511	0.991451624	0.988245293	0.976495044	0.963141278	0.975634686	0.992952285	0.950458205	0.992575534	0.934213968	0.946244736	0.968865182	0.948648928	0.907413181	0.981756209	0.976428856	0.990199881	0.979449001							0.9695393	0.023679308
140.166	LL	Brassica	0.980960291	0.981141706	0.967688146	0.97276111	0.94829946	0.966697455	0.986248101	0.952193523	0.987041749	0.950202678	0.93798999	0.967936399	0.925952292	0.902324629	0.980434216	0.972023121	0.981341154	0.976200724							0.96319093	0.023005154
24.05	DD	Wheat	1.003635952	1.000166505	1.010573111	0.999723582	0.998771862	1.000753121	0.998383834	1.001718094	0.998004058	0.967746358	1.016565896	0.99914718	0.985893365	0.988157457	0.985523394	0.986778178	0.981600455	0.988142785	0.992105553	0.992506869	1.004139013	1.011031988	1.016811455	1.004234963	0.997171459	0.011421652
25.051	DD	Wheat	1.003983154	1.001566261	1.008268805	1.000190531	0.999893528	0.999734575	0.996186063	0.999393628	0.997660828	0.970411296	1.013104434	0.996875149	0.985620941	0.987140456	0.982865589	0.987207028	0.978876924	0.98756859	0.990328535	0.991814709	1.003123527	1.009368077	1.014477378	1.003695118	0.99622313	0.010845709
26.052	DD	Wheat	1.005337588	1.004957143	1.010833699	1.010163728	1.002846122	1.001428205	1.001163697	1.002840964	1.002980624	0.972846819	1.018757605	1.0030146	0.988213364	0.989094668	0.987678451	0.990157556	0.987906664	0.989297666	0.991896247	0.995224514	1.006968991	1.013521537	1.019168949	1.004613517	1.000038038	0.011156987
27.053	DD	Wheat	0.999436087	1.002623343	1.006067786	1.003804735	0.997745841	0.99675252	0.999011485	0.994905686	1.002540045	0.968789444	1.012652157	1.000019574	0.986604266	0.986030932	0.988489164	0.984899237	0.989263641	0.984758096	0.985911172	0.989142052	1.004932359	1.006710751	1.012747772	1.00124463	0.996045116	0.010337172
28.054	DD	Wheat	0.997433803	0.998540252	1.000152676	0.998851617	0.992819038	0.991536654	0.997927885	0.988383176	0.999504099	0.964746338	1.008613264	0.998478486	0.98514352	0.982588236	0.990954488	0.986484166	0.990800185	0.982286196	0.983510356	0.988584975	1.004285545	1.001011797	1.006928287	1.000084341	0.993318724	0.009746008
29.055	DD	Wheat	0.984631088	0.985112144	0.988518057	0.991572871	0.98381564	0.983635038	0.987852977	0.974425906	0.986745619	0.957662713	0.993282126	0.989853944	0.979279138	0.97939239	0.981455574	0.982588524	0.981903041	0.975385331	0.973692897	0.980570377	0.994157281	0.988029989	0.995127609	0.99328261	0.983832203	0.008058138
30.056	DD	Wheat	0.989008622	0.992043302	0.988770191	0.995708821	0.987991746	0.987986347	0.990669298	0.9814911	0.990808411	0.965330907	0.998380349	0.993145823	0.986042976	0.983356779	0.987088093	0.985095149	0.985497848	0.979731064	0.978507567	0.988323067	0.996906227	0.989844242	1.001698671	0.996414438	0.98832671	0.007187468
31.057	DD	Wheat	0.987591626	0.989702817	0.989715668	0.994453489	0.984445758	0.986575292	0.987660278	0.981632624	0.986567581	0.966988854	0.996953618	0.996093947	0.982709234	0.983663392	0.984581101	0.98552318	0.98228575	0.977430055	0.976106403	0.985733531	0.994379592	0.988072347	0.99984695	0.994601333	0.986804767	0.006923198
32.058	DD	Wheat	0.9856662	0.989361334	0.990346946	0.994431229	0.984344544	0.986863859	0.987304063	0.984620867	0.985901974	0.967691793	0.995478346	0.997909083	0.980968438	0.983282239	0.984400305	0.985024589	0.976067908	0.977493985	0.974084262	0.985704213	0.992101964	0.988208901	0.999617776	0.994332901	0.986300322	0.007178511
33.059	DD	Wheat	0.982193988	0.981444343	0.98356273	0.983984819	0.976713277	0.982715998	0.978939834	0.977233208	0.979242654	0.963160575	0.989405743	0.994654762	0.977240769	0.980484906	0.977039028	0.983409987	0.972745896	0.974763182	0.971766349	0.980393563	0.985243377	0.982573764	0.990782699	0.989496632	0.98079967	0.006677561
34.06	DD	Wheat	0.978197089	0.977046727	0.979848918	0.977595055	0.973926321	0.9801563	0.973775298	0.975209678	0.975075506	0.961023531	0.986857653	0.993177539	0.97587196	0.980806455	0.973058072	0.985429892	0.970090505	0.975590642	0.973432198	0.980637833	0.981405853	0.980168358	0.985889375	0.991623986	0.978578948	0.006904073
35.061	DD	Wheat	0.980874901	0.974553784	0.980652811	0.981321493	0.973056805	0.983068703	0.97377289	0.976947568	0.974646923	0.971190966	0.983220788	0.994216098	0.97207146	0.9789193	0.966948577	0.982264628	0.962853502	0.974313721	0.970251087	0.978260155	0.980833499	0.980502034	0.987378745	0.992766598	0.978120293	0.007088431
36.062	DD	Wheat	0.97839722	0.974467232	0.981120263	0.979680624	0.973723249	0.983117745	0.971765053	0.97948617	0.973923863	0.969382669	0.986091164	0.997833287	0.966919107	0.977393728	0.963135605	0.980839047	0.958370902	0.972808038	0.968945514	0.973471049	0.979110575	0.980204038	0.985303968	0.990551717	0.97691841	0.008926807
37.063	DD	Wheat	0.973762442	0.97064973	0.978432901	0.974975034	0.969341623	0.980412294	0.967826151	0.973202787	0.969084216	0.964249343	0.982565748	0.997973473	0.964843578	0.974379161	0.960960687	0.977871567	0.953992818	0.96951603	0.96538081	0.970051187	0.976162396	0.977037	0.980765162	0.986910164	0.973347763	0.009538618
38.064	DD	Wheat	0.969914379	0.963806642	0.968703317	0.966329137	0.961701032	0.975996434	0.961618986	0.970140957	0.962929538	0.96116833	0.975668383	0.992178423	0.961020384	0.96879429	0.953964968	0.972883393	0.946552952	0.966505131	0.963976205	0.968888918	0.969513031	0.969193838	0.973049413	0.983346126	0.967826842	0.009668914
39.065	DD	Wheat	0.975812402	0.969806279	0.976486758	0.969731223	0.968119593	0.981107804	0.96596632	0.977310202	0.970469234	0.968435138	0.978823979	0.994667521	0.969548164	0.973874272	0.95870172	0.978591001	0.954785898	0.971463713	0.969601169	0.972973262	0.971420281	0.976173172	0.974149196	0.989133666	0.973214665	0.008764235
40.066	DD	Wheat	0.978881788	0.970580949	0.977671255	0.973096719	0.968347709	0.982470588	0.968158104	0.979909257	0.975938749	0.969713136	0.981281879	0.99277207	0.967307848	0.97548613	0.957490898	0.980084247	0.95628452	0.971753465	0.970754495	0.974403472	0.973998375	0.979054827	0.976096753	0.989960317	0.974645731	0.008826088
41.067	DD	Wheat	0.981356977	0.974737516	0.984964858	0.980767596	0.977366728	0.988871307	0.974119362	0.986903373	0.977932102	0.983062736	0.990027818	0.996871556	0.974559437	0.979069568	0.963380895	0.983588548	0.960682549	0.976623665	0.977442001	0.978729582	0.979835537	0.985360749	0.985072752	0.992672084	0.980583304	0.008825626
42.068	DD	Wheat	0.970915913	0.965884706	0.977200003	0.968941016	0.966397767	0.980013753	0.964424505	0.974814301	0.964183127	0.96106434	0.97787598	0.988315456	0.955673526	0.967424875	0.951777279	0.971437488	0.94769586	0.966433628	0.967136758	0.964554671	0.969821883	0.97678581	0.972699915	0.980845352	0.96884658	0.01005523
43.069	DD	Wheat	0.982013703	0.977433193	0.987350315	0.978813969	0.97863792	0.989043511	0.976660233	0.986706294	0.981868418	0.977026886	0.987860445	0.994703499	0.97568277	0.980011526	0.968673621	0.98282788	0.967053157	0.978226302	0.980082288	0.977493332	0.980225112	0.985688687	0.980696729	0.987894637	0.980944768	0.006926549
44.07	DD	Wheat	0.975346702	0.967415957	0.975761649	0.968865959	0.968958822	0.982008684	0.966667133	0.978011124	0.964296069	0.962648485	0.976868439	0.981867828	0.96415774	0.970678349	0.956310131	0.973372353	0.953590025	0.972078285	0.973799852	0.970640563	0.969975557	0.97684751	0.971580632	0.977756941	0.970812699	0.007940379
45.071	DD	Wheat	0.98456019	0.97567402	0.989014162	0.978730847	0.981235364	0.989437701	0.97516383	0.98759898	0.97746463	0.979124411	0.984665276	0.986444278	0.977499049	0.977941606	0.968286784	0.979343851	0.968973012	0.979141274	0.985411261	0.977682717	0.983686747	0.983729301	0.980631096	0.98537474	0.98070063	0.006111905
46.072	DD	Wheat	0.989317333	0.983645068	0.996139629	0.98666428	0.988559908	0.992301159	0.982329977	0.99432863	0.983881813	0.995210185	0.991282449	0.98778742	0.985510758	0.98503371	0.970566304	0.984051756	0.976458358	0.981794453	0.990874383	0.981418195	0.989210467	0.992424858	0.988900683	0.987990471	0.986903427	0.00650154
47.073	DD	Wheat	0.99432159	0.993320511	1.006618717	0.994540976	0.996870964	1.000307408	0.987402001	1.002001653	0.993851573	1.006883969	1.000822894	0.99353826	0.992637874	0.990142308	0.981065306	0.989999381	0.984601862	0.992289798	0.995036333	0.986677748	0.995206251	1.000374815	0.995793818	0.989675028	0.994332543	0.006924118
48.074	DD	Wheat	1.000372281	0.997370002	1.013478553	0.993756532	0.999254666	1.001499581	0.9953304	1.006910191	0.996560866	1.012103637	1.004496362	0.996698816	0.990291469	0.99152587	0.982930058	0.98965936	0.998727985	0.993032284	0.999182074	0.986406267	1.003925658	1.004257742	0.996838021	0.98946796	0.99766986	0.007791585
49.075	DD	Wheat	0.99965359	0.998598614	1.013233787	0.993590726	1.00166493	1.00052068	0.998949821	1.003132929	0.995891041	1.010667514	1.001405596	0.997378512	0.998034864	0.99152496	0.990456165	0.994100165	1.00466054	0.995974288	1.002735653	0.989050171	1.003531138	1.005162606	0.999355619	0.994706567	0.99933252	0.005966059
50.076	DD	Wheat	1.002600704	0.998532056	1.011841294	0.993471951	1.000770722	1.002892894	0.99869409	1.004928999	1.001251943	1.013278353	1.005619235	0.993010896	1.004047014	0.993449253	0.996988297	0.994991905	1.008696436	0.999864666	1.001814748	0.992641975	1.00587046	1.005143597	0.997142184	0.99406882	1.000900521	0.006037029
51.077	DD	Wheat	1.005403845	1.003176003	1.011295857	0.995251873	1.003684085	1.003292575	1.00243772	1.004151939	1.001466675	1.029474192	1.005057622	0.990502643	1.003896052	0.998428199	1.004558267	0.99636816	1.0166597	1.001724303	1.002928511	0.997633107	1.005262797	1.00372292	1.002457767	0.99649225	1.003555294	0.00849874
52.078	DD	Wheat	1.004082623	1.00378669	1.013785443	1.005046316	1.007769939	1.006291296	1.006022986	1.007118899	1.000532802	1.034864024	1.009206717	0.995389922	1.007070652	0.998331477	1.007315849	1.000384945	1.018978677	1.001140879	1.001070035	0.998012127	1.005400652	1.007415648	1.007003207	0.995032855	1.005877277	0.008829785
53.079	DD	Wheat	1.002697663	1.00229304	1.014466599	0.999586297	0.99967108	1.005467659	1.006329074	1.0052634	1.008009314	1.032071575	1.008795865	0.997490641	1.006347704	1.003881257	1.013484848	1.002130765	1.023598203	1.000460391	1.001073842	1.000218031	1.006707107	1.004677095	1.004424478	0.998846971	1.006166371	0.008832802
54.08	DD	Wheat	0.994267463	0.994595494	1.003588078	0.991521177	0.988952482	0.998470666	0.992301076	0.995426295	0.997593878	0.985689224	0.99833351	0.989017536	0.99503635	0.999214133	1.004189946	0.999902663	1.017414268	1.000636748	0.990215534	0.990730701	0.99033879	0.995672481	0.995607123	0.992652037	0.995890319	0.007156983
55.081	DD	Wheat	0.995856213	0.992237306	1.002356135	0.989961688	0.986689645	0.9999685	0.994994624	0.997234956	0.992209687	1.014488675	0.991934766	0.991712682	0.992765419	1.002408438	0.999728427	0.99977124	1.016527706	0.99870999	0.993563389	0.994268566	0.987119745	0.995132363	0.995592797	0.994122549	0.996639813	0.0078222
56.082	DD	Wheat	0.99503068	0.992410953	1.003189742	0.987529547	0.98650844	0.996944662	0.991423695	0.997748749	0.993076717	1.014207761	0.994048968	0.989883177	0.993472152	1.000340385	0.996392263	1.002501261	1.01482922	0.998697803	0.993510369	0.994891756	0.982387769	0.992210914	0.994443296	0.995384046	0.99587768	0.007822485
57.083	DD	Wheat	0.988781147	0.990313557	1.000276902	0.98985823	0.984155955	0.993608285	0.985077269	0.992756604	0.99087132	1.009467002	0.994288948	0.995052663	0.988570974	0.991196146	0.988256397	0.996073744	1.005898612	0.991624809	0.986781145	0.989600743	0.982696006	0.992558265	0.989130355	0.992470126	0.992056884	0.006569347
58.084	DD	Wheat	0.992563835	0.995239452	1.003429414	0.990349451	0.988042379	0.994254823	0.993045243	0.997743677	1.001228239	1.022461766	0.997679062	1.00269234	0.990198572	0.998509374	0.994473228	0.999190063	1.016103651	0.994731757	0.993306403	0.997187826	0.984084095	0.99551283	0.993078418	0.993474422	0.99702418	0.008757514
59.085	DD	Wheat	0.985863899	0.982525302	0.990629818	0.975124875	0.977468805	0.984833937	0.97999229	0.987910334	0.986774038	0.980977276	0.987572411	0.987824545	0.978222181	0.984301525	0.979637834	0.993539021	1.004015879	0.987350646	0.983366286	0.984335807	0.969659094	0.98154993	0.979300541	0.987806522	0.98419095	0.006749152
60.086	DD	Wheat	0.982989518	0.984019162	0.985074278	0.977185947	0.976529206	0.983825855	0.975338158	0.987339103	0.98229945	0.989420913	0.984788435	0.983307912	0.97056298	0.980045572	0.970351327	0.989382343	0.999187915	0.981163157	0.980931366	0.984309116	0.965659057	0.980468904	0.974702065	0.988110481	0.981541343	0.006974073
61.087	DD	Wheat	0.98257871	0.983326445	0.991523198	0.981029712	0.980047625	0.98409269	0.9774583	0.987683782	0.988552922	0.995046448	0.987237418	0.998850579	0.977156812	0.982882312	0.971325005	0.990162257	1.003776409	0.98314671	0.982434387	0.982348017	0.972908558	0.98465117	0.978475467	0.990239159	0.984872254	0.008001635
62.088	DD	Wheat	0.978598411	0.977997577	0.986506673	0.973894102	0.977097873	0.981241498	0.976830398	0.983364044	0.980488993	0.977903148	0.983129519	0.990587573	0.968665656	0.973708161	0.967472229	0.986188082	1.000443568	0.979321611	0.982686766	0.976407502	0.967978033	0.980194451	0.972079734	0.98687315	0.979569115	0.007762962
63.089	DD	Wheat	0.979207919	0.977875556	0.98205737	0.971451842	0.978137301	0.980808735	0.975449657	0.981393508	0.9821729	0.976967615	0.980506404	0.988182421	0.967384265	0.97375466	0.966733384	0.985565787	1.002081519	0.977381718	0.980313798	0.978074412	0.963930347	0.977797249	0.96870818	0.984200956	0.978339063	0.007973135
64.09	DD	Wheat	0.981032016	0.980966667	0.985180937	0.978382639	0.982767143	0.985814673	0.975204122	0.985854594	0.98694441	0.979162578	0.98261126	0.986590392	0.972926835	0.977136903	0.965284112	0.98797283	1.01014275	0.983375816	0.986031836	0.982669507	0.96775006	0.980359099	0.971996807	0.986572874	0.981780452	0.008954628
65.091	DD	Wheat	0.977367538	0.980029161	0.985837814	0.981738046	0.983713247	0.985164518	0.97740731	0.987624802	0.98589408	0.988364311	0.986715808	0.994155388	0.971801348	0.972771884	0.961756457	0.981212671	1.005961156	0.979061937	0.987225304	0.980402127	0.970950929	0.982041631	0.972159847	0.983071576	0.98176787	0.009417217
66.092	DD	Wheat	0.977764009	0.983611212	0.985550331	0.978244799	0.989345231	0.984711085	0.977685525	0.98787442	0.988310145	0.981420665	0.983370837	0.98711823	0.97726628	0.975797076	0.965657453	0.985524664	1.000218434	0.979530571	0.98726692	0.981429025	0.970476006	0.979630386	0.971107041	0.984492641	0.981808458	0.007271647
67.093	DD	Wheat	0.981455571	0.989383223	0.990470872	0.987040776	0.994058714	0.986659037	0.981893919	0.989345845	0.99413823	1.002125792	0.987622253	0.985479928	0.984165327	0.98024653	0.969568353	0.987728831	0.995484013	0.984261797	0.996512004	0.983334656	0.978501386	0.983198856	0.977316259	0.986027205	0.986500807	0.007064745
68.094	DD	Wheat	0.98953674	0.995502516	0.998277187	0.99633922	1.004397763	0.991349451	0.984961599	0.994536071	1.000607481	1.016341916	0.991242348	0.991785817	0.997279384	0.984708169	0.974894211	0.993048573	0.99576615	0.990484036	1.001917593	0.990846274	0.982869088	0.991460426	0.984768886	0.988603356	0.992980177	0.00866654
69.095	DD	Wheat	0.992195436	1.000817498	1.002894819	1.003291109	1.008606045	0.995155176	0.993235758	1.000464482	1.006851364	1.031363962	0.997737762	0.990479744	1.002779395	0.989144918	0.981020129	0.99500343	0.998393071	0.99528259	1.005959979	0.994340862	0.992479734	0.996161576	0.988826169	0.991019637	0.998062694	0.010497363
70.096	DD	Wheat	0.993340181	1.002236823	1.010856705	1.007287708	1.013976024	1.000989778	1.000745462	1.008444904	1.011473248	1.044054939	1.002659841	1.001235468	1.009510932	0.998450165	0.990973919	0.998546663	1.010375815	1.004790789	1.017209528	1.000387727	1.003525906	1.004072166	0.995268465	0.993555601	1.005165365	0.011388948
71.097	DD	Wheat	0.996304943	1.000521298	1.006070639	1.003534979	1.010934788	0.998891224	1.000579047	1.005516919	1.014434106	1.043872142	0.999863596	0.995462567	1.012202389	1.001347673	1.000625662	1.006314464	1.019910704	1.007891189	1.020247556	0.998327966	1.002365239	1.00152072	0.999254034	0.993189371	1.005799301	0.011272517
72.098	DD	Wheat	1.002593635	1.003354562	1.010057871	1.004316551	1.010723029	1.001843139	1.007485612	1.011284918	1.011867062	1.059912366	0.999317277	0.993084537	1.015192553	1.0092058	1.005848593	1.010115834	1.028245056	1.014614632	1.024406911	1.008044105	1.004292192	1.004131866	1.003266821	0.997278271	1.010020133	0.014307883
73.099	DD	Wheat	1.009961977	1.013317716	1.017908198	1.008112957	1.015271455	1.007591244	1.016833598	1.015561011	1.021006389	1.081403451	1.006549622	0.998576767	1.022173942	1.015114909	1.019058094	1.0146543	1.036107278	1.021847925	1.028483517	1.015519915	1.010399812	1.011674215	1.012214557	1.001514447	1.017535721	0.017505274
74.1	DD	Wheat	1.009734133	1.012228769	1.019731307	1.005084755	1.013303265	1.008457922	1.014608546	1.017116898	1.017935845	1.073263337	1.011689496	1.00958917	1.022884264	1.015821893	1.020637437	1.014453808	1.036723836	1.018715577	1.022582173	1.014701147	1.01299271	1.01463892	1.01217834	1.000870263	1.017497659	0.015229027
75.101	DD	Wheat	1.006798495	1.008795436	1.01597139	0.995864608	1.008408674	1.007129835	1.009510699	1.012059956	1.01272438	1.056612291	1.003063005	1.000435304	1.020184244	1.015139967	1.024890585	1.016211617	1.029012395	1.020153815	1.01752911	1.014638757	1.010560209	1.012425453	1.011595306	1.000731584	1.01376863	0.013404919
76.102	DD	Wheat	1.006762749	1.004232894	1.014820857	0.992431782	1.006046294	1.006546605	1.00731332	1.011139663	1.009556475	1.044920773	1.00126136	0.994746763	1.01903852	1.018580319	1.023069844	1.01942044	1.027157407	1.021408423	1.019374869	1.015637034	1.004835222	1.010857676	1.010699635	1.003673698	1.012230526	0.012483765
77.103	DD	Wheat	1.010267961	1.007197978	1.020491402	1.002212989	1.007541646	1.012025525	1.007108186	1.016745261	1.011447999	1.07653506	1.008183024	1.006411437	1.023281317	1.024188401	1.024862106	1.021789134	1.02465052	1.020907134	1.02085465	1.018126849	1.008375853	1.016275409	1.0129713	1.005731181	1.017007597	0.016408854
78.104	DD	Wheat	1.00433175	0.999471946	1.017781755	0.998618832	1.002372955	1.010010259	1.004111647	1.01319666	1.004746246	1.060135638	1.008277492	1.008647038	1.012757628	1.018604062	1.017908572	1.020184666	1.008379924	1.015993458	1.015238987	1.01720195	1.004705257	1.010553975	1.009092561	1.002387206	1.011862936	0.013619592
79.105	DD	Wheat	0.999335198	0.9921457	1.008965926	0.986917482	0.993322255	1.003518259	0.990481162	1.004085186	0.994322675	1.018001657	0.998842026	0.99782794	1.008501785	1.015881973	1.013871388	1.016828398	0.998990037	1.009816859	1.009507555	1.014216573	0.996588425	1.002995524	1.002220435	1.00005314	1.003218232	0.009669746
80.106	DD	Wheat	0.996570313	0.990643965	1.0083397	0.986571197	0.988732323	1.000893372	0.992475443	1.003270838	0.993844939	1.010999518	0.997122355	0.995598962	1.007493677	1.012613532	1.007465829	1.014781525	0.987151326	1.005710983	1.005382729	1.007936351	0.996609744	1.001971037	1.000413672	0.998802858	1.000474841	0.009132906
81.107	DD	Wheat	0.993990096	0.990428884	1.01044655	0.9870568	0.989339385	1.003920583	0.996153562	1.003901163	0.993765593	1.02983249	0.997675278	0.994546697	1.007556493	1.009759722	1.005849852	1.013746756	0.980138712	1.003901351	1.000033822	1.009891102	0.996210252	1.001309076	0.998392183	0.997564709	1.00064213	0.011643299
82.108	DD	Wheat	0.994598295	0.985001947	1.000869639	0.97920017	0.984280632	0.996433017	0.991579894	0.997840843	0.99558909	1.021197828	0.98681815	0.987167894	1.004913569	1.004273803	0.999708116	1.009451663	0.972858809	1.001474906	0.99894191	1.002750451	0.98839232	0.999439384	0.994712943	0.997286744	0.995615917	0.011587924
83.109	DD	Wheat	0.988365679	0.982290859	0.999270343	0.970690879	0.98314217	0.991920191	0.985471522	0.994654858	0.991389559	0.997522347	0.978760415	0.983772485	0.995865068	0.998990133	0.999716194	1.005255054	0.964318078	0.997607933	0.992757982	1.000388655	0.985534109	0.991683953	0.987357233	0.99509206	0.99007574	0.010820646
84.11	DD	Wheat	0.989568237	0.98109727	1.001415961	0.978325627	0.984299302	0.99408732	0.989657835	0.99429289	0.99309035	1.013181185	0.986039633	0.993187096	0.998334944	0.998232161	0.994394776	1.003156112	0.959601381	0.995282118	0.994659261	0.994813094	0.991563533	0.995854766	0.990467364	0.9924602	0.991960934	0.01144539
85.111	DD	Wheat	0.987098605	0.979432697	0.993782769	0.974663833	0.985412423	0.986796902	0.984545872	0.989736204	0.992066386	0.993403336	0.981357622	0.983204622	0.996151008	0.99513158	0.990870159	0.998897102	0.951163781	0.990766301	0.992807979	0.992650216	0.985221499	0.98837787	0.984136211	0.990916912	0.987024662	0.010797264
86.112	DD	Wheat	0.986423646	0.981646904	1.00154607	0.983345625	0.984461622	0.990836782	0.987139722	0.993286779	0.996292217	1.011009714	0.989871431	0.989448567	0.998190563	0.991380112	0.988626856	0.993588332	0.952146946	0.986543358	0.992344538	0.990807055	0.992033281	0.992344662	0.984213979	0.989286539	0.989450638	0.011654749
87.113	DD	Wheat	0.980874165	0.978193033	0.98933131	0.977366189	0.983532715	0.985856976	0.985211954	0.988739816	0.991952641	0.993773676	0.985436482	0.981576476	0.996677079	0.989473346	0.981957426	0.991351146	0.954920985	0.986811134	0.994149679	0.989585176	0.986073583	0.988282821	0.981016602	0.988868686	0.985458879	0.009093733
88.114	DD	Wheat	0.986124869	0.984349541	0.998121973	0.989411479	0.991219321	0.989718268	0.990127065	0.99217744	0.996706667	1.028430295	0.990657511	0.986238084	1.003780136	0.98878175	0.986153242	0.991677074	0.962690462	0.987652045	1.000162077	0.99074463	0.992632702	0.993722006	0.987502582	0.989246762	0.991584499	0.012329534
89.115	DD	Wheat	0.985586724	0.986608157	0.995990428	0.991581286	0.99585559	0.991251033	0.993906588	0.991675406	0.999102363	1.013047711	0.996386401	0.990957944	1.000479863	0.988313893	0.984357587	0.988779434	0.975099966	0.990824912	1.000415282	0.991117511	0.99840803	0.99445344	0.986556997	0.989141245	0.992495741	0.007895291
90.116	DD	Wheat	0.983843122	0.987288688	0.988025245	0.989802233	0.996187464	0.987549428	0.992564565	0.990567293	0.998745424	1.012435295	0.991759072	0.984159155	1.002748305	0.988464661	0.986940147	0.989915021	0.98017697	0.992680227	1.003780333	0.993880937	0.998493212	0.991248395	0.985545999	0.98820314	0.991875181	0.007529297
91.117	DD	Wheat	0.989842747	0.992553583	0.993234612	1.003259567	1.002664931	0.992659487	0.998122436	0.996257088	1.004043897	1.035281211	0.996669509	0.983768994	1.010260977	0.989142421	0.992705744	0.991416562	0.982616815	0.999210879	1.009943243	0.995806857	1.002458118	0.999068364	0.990912243	0.988184206	0.99750352	0.011789845
92.118	DD	Wheat	0.990354574	0.995328349	0.999474767	1.004998236	1.006679185	0.997912943	1.004609086	1.000856308	1.007890404	1.040138385	1.00460128	0.994493089	1.012839104	0.99349041	0.999339533	0.991073808	0.984703501	0.999295815	1.010768582	0.996240144	1.009371352	1.003440311	0.996570661	0.987990643	1.00135252	0.011916167
93.119	DD	Wheat	0.994557986	0.998124862	1.000260375	0.999374704	1.006682707	0.996709811	1.003311993	1.000896545	1.00538002	1.029809249	0.999231387	0.986630515	1.018322268	1.001732014	1.006520799	0.992287394	0.996283936	1.002453191	1.013282405	1.00076926	1.011286372	1.004056243	0.996903911	0.987030068	1.002162417	0.009627195
94.12	DD	Wheat	0.999503882	1.002389369	1.004325435	1.000969786	1.012773601	0.99918185	1.007095747	1.005207863	1.006991451	1.041527456	1.001235728	0.989362756	1.022526758	1.006287119	1.010420433	1.001689581	1.015564129	1.011369382	1.020775453	1.00684565	1.014700222	1.00646475	1.005590419	0.991516364	1.007679799	0.01116834
95.121	DD	Wheat	1.004357239	1.005948772	1.01375627	1.005216997	1.011966907	1.00228075	1.009650015	1.00675161	1.006462081	1.050259443	1.004504937	0.992800643	1.021525146	1.011784479	1.011673237	1.001056132	1.013639455	1.014971171	1.018401336	1.008909191	1.01549615	1.007197937	1.008255547	0.994180489	1.010043581	0.011810696
96.122	DD	Wheat	1.007847043	1.008486172	1.019588424	1.011229426	1.015386017	1.010102323	1.012816811	1.01112529	1.007887899	1.073469418	1.013439352	0.999136434	1.026856728	1.014855801	1.020232484	1.009008388	1.021407014	1.019476217	1.015918628	1.015046077	1.022782834	1.016838103	1.013830582	0.998454728	1.016050925	0.015535439
97.123	DD	Wheat	1.00779459	1.008695228	1.019654204	1.007162612	1.012635559	1.00353194	1.011682708	1.008189069	1.010542701	1.052493679	1.009454223	1.0014494	1.023728011	1.016649211	1.023575908	1.009329329	1.024399629	1.017714524	1.017688553	1.017129726	1.015992176	1.01419048	1.019147139	0.9976139	1.014601854	0.011605015
98.124	DD	Wheat	1.009635016	1.005887879	1.015701088	1.003850829	1.010805326	1.005308704	1.009390537	1.009885705	1.007064019	1.039699981	1.00614047	0.99618216	1.026264547	1.022475101	1.02303946	1.013579163	1.024271288	1.019352998	1.018123502	1.021398661	1.009666359	1.011488896	1.017913909	1.000680922	1.013658605	0.010404028
99.125	DD	Wheat	1.008736129	1.003672232	1.020840061	1.007162891	1.011384447	1.012506298	1.009985001	1.012797681	1.009253941	1.05731634	1.012498217	1.005776517	1.022559159	1.01911467	1.023242242	1.011398154	1.021159432	1.018499164	1.012748764	1.020724723	1.014671085	1.015866076	1.017045985	1.00284465	1.015491828	0.011918226
100.126	DD	Wheat	1.001064322	0.999862835	1.004294111	0.994131627	1.000807058	1.00711617	1.003773514	1.003840005	1.004254787	1.014508043	1.003853326	1.002560149	1.014023532	1.016777237	1.021011965	1.011913743	1.017905454	1.012097791	1.005770093	1.017034866	1.003958719	1.007334728	1.011641739	1.001907018	1.007560118	0.007349731
101.127	DD	Wheat	1.003037007	0.995325921	0.999486596	0.99167027	0.999309122	1.00092644	0.998805415	0.999439036	1.000822956	1.018613802	0.998349179	0.997621471	1.014590178	1.012906931	1.018363183	1.01331511	1.012034471	1.009212276	1.007595628	1.016121859	0.99345775	1.003319492	1.006884882	1.002337811	1.004731116	0.008375649
102.128	DD	Wheat	0.99898651	0.994912829	1.004369364	0.993021553	1.000639159	1.00395849	1.001782607	1.001568371	1.002349819	1.01403387	1.004408723	1.010771613	1.010931392	1.011006072	1.016512295	1.007017208	1.008778785	1.009682751	1.003451381	1.011413514	1.000846141	1.004577161	1.005898211	1.000998795	1.005079859	0.006366913
103.129	DD	Wheat	0.996192086	0.98875021	0.990313022	0.983634009	0.989906819	0.992403065	0.993947957	0.987568277	0.994728968	0.979944361	0.992330616	0.996769659	1.005258316	1.003404606	1.008894241	1.000996211	0.997051706	0.998098164	0.997527293	1.004082192	0.988649928	0.994020698	0.995000225	0.998819814	0.994928852	0.007400312
104.13	DD	Wheat	0.995335827	0.987693555	0.986192316	0.985427497	0.98974579	0.990569858	0.99387173	0.989014809	0.99719405	0.979702024	0.992432903	0.992398402	1.000331568	1.002398425	1.005470102	1.00014142	0.994209006	0.995650058	0.995627654	1.002740794	0.985333951	0.990254185	0.994389415	1.001590693	0.993654835	0.006516158
105.131	DD	Wheat	0.997172745	0.986353545	0.987216359	0.990334879	0.992068915	0.993760828	0.996096106	0.989562942	0.997640421	0.992794015	0.997966139	1.006130921	0.999728169	0.998790627	1.004651106	0.997687815	0.992779574	0.994943607	0.997967807	0.999203703	0.992490253	0.994549327	0.992155103	0.99988569	0.995497108	0.005354978
106.132	DD	Wheat	0.99270265	0.980414575	0.979082271	0.979588294	0.985223682	0.985032771	0.990882845	0.981707032	0.992700984	0.974546978	0.989201449	0.993742294	0.993635229	0.994402376	1.003115126	0.990757299	0.98618617	0.985667218	0.989412701	0.990974498	0.987297907	0.987349691	0.988559723	0.995328146	0.988229663	0.007061839
107.133	DD	Wheat	0.993284535	0.978709625	0.976825235	0.983516118	0.986086181	0.983157722	0.991090966	0.980476049	0.992089045	0.967830905	0.988028442	0.992298979	0.99399017	0.992002331	1.003539042	0.990460701	0.98704959	0.987621686	0.992759694	0.99228387	0.985763039	0.986964162	0.987348616	0.996085623	0.98788593	0.007973598
108.134	DD	Wheat	0.994875734	0.980020962	0.974895723	0.986744208	0.987338663	0.984342214	0.988051619	0.981242908	0.989894317	0.985339453	0.988504556	0.989041494	0.9905142	0.987977531	1.000254784	0.987014201	0.983203553	0.985078449	0.991410171	0.987320653	0.98594187	0.98790863	0.986561273	0.996970718	0.987518662	0.005547938
109.135	DD	Wheat	0.994064016	0.979981831	0.980845363	0.990003119	0.990362974	0.989487019	0.992383358	0.981672886	0.992609133	0.995915925	0.991486201	0.990974297	0.985622157	0.986238545	0.999167346	0.983351394	0.987055353	0.982062176	0.988493942	0.983474387	0.987518776	0.991759927	0.989193274	0.993256121	0.988624147	0.00550214
110.136	DD	Wheat	0.994672992	0.981304076	0.979327118	0.987917668	0.990596478	0.987499949	0.992828295	0.982604153	0.995620927	0.990371779	0.992935908	0.991938218	0.988179365	0.982710759	1.000852519	0.982723244	0.989265266	0.982573131	0.989474373	0.983955207	0.992251729	0.990386821	0.98694458	0.991749287	0.98869516	0.005811794
111.137	DD	Wheat	0.994190437	0.982925302	0.978332387	0.98912557	0.994997435	0.986260077	0.993131108	0.98493938	0.997759003	1.006735648	0.98701713	0.986798042	0.993593759	0.989560942	0.99498695	0.984343609	0.991605472	0.986545794	0.993372471	0.98549035	0.991833869	0.990514654	0.985856885	0.991726927	0.990068467	0.00651852
112.138	DD	Wheat	1.000294343	0.989752052	0.98040302	0.992393454	0.998960495	0.987640045	0.997940066	0.987210795	1.000408651	1.020922229	0.989092833	0.98511353	0.999381587	0.987498429	0.993887641	0.985870341	0.995472119	0.993673749	0.998399556	0.987432923	0.995408062	0.993723333	0.99019745	0.989267585	0.993347679	0.009004166
113.139	DD	Wheat	1.000758521	0.994571853	0.993569508	1.001497219	1.006539761	0.997396789	1.004136354	0.995861474	1.005106001	1.048709724	0.999207455	0.988309917	1.007522632	0.995855006	0.99895742	0.994516091	1.004991266	1.000847086	1.006812757	0.99076314	1.003810216	1.001714958	0.994841018	0.992366102	1.001194261	0.012700734
114.14	DD	Wheat	1.001533197	0.99797926	0.993768721	1.001339643	1.008563538	0.993847469	1.006145776	0.997386751	1.007366407	1.042408864	1.000578419	0.99108319	1.009073792	0.993352847	0.99913355	0.990028553	1.007186126	0.997785508	1.002892132	0.987781048	1.009975547	1.001306541	0.998453578	0.988765832	1.001155679	0.01172252
115.141	DD	Wheat	0.999667079	0.999970569	0.994903873	1.002180736	1.009721439	0.992874626	1.007445224	0.99599195	1.007732608	1.031922745	0.9959068	0.985169495	1.015808833	0.996169665	1.004556187	0.99302531	1.013677072	1.003305041	1.010526836	0.992009985	1.008027969	1.001031745	0.998784329	0.989109367	1.002063312	0.010726805
116.142	DD	Wheat	1.003669321	1.006748243	1.006290439	1.011710358	1.016539495	1.00190092	1.014739964	1.005411189	1.012574526	1.061112463	1.003641163	0.994505182	1.023467173	1.006979263	1.012572925	0.999493208	1.017318703	1.010596343	1.01744999	0.999725715	1.017246405	1.011945291	1.00946386	0.993033443	1.010755649	0.01420994
117.143	DD	Wheat	1.001711581	1.007524877	1.007037423	1.005367733	1.013698424	1.002756514	1.014778562	1.005712102	1.013078605	1.049266698	1.006891732	0.997209201	1.021700485	1.008087237	1.014928215	0.999271807	1.018712575	1.011512216	1.012443493	0.999028143	1.017413401	1.00709632	1.008641069	0.987552737	1.009642548	0.011567201
118.144	DD	Wheat	1.005659766	1.009005588	1.009491426	1.00590019	1.013803782	1.00326713	1.01690202	1.008887435	1.014546622	1.035408246	1.004921636	0.995282821	1.028028262	1.018008161	1.020852983	1.005881727	1.025485105	1.017481222	1.020982912	1.006802086	1.015914911	1.01212666	1.013773084	0.991810655	1.012509351	0.009945991
119.145	DD	Wheat	1.006443778	1.005848105	1.007511086	1.001871026	1.010441867	1.003175401	1.013456819	1.007594602	1.014596707	1.04102929	0.997435851	0.986016724	1.028017568	1.019121793	1.026329243	1.006824635	1.026026709	1.015521116	1.018416058	1.008000271	1.010643761	1.005030757	1.014016837	0.993678243	1.01112701	0.012784262
120.146	DD	Wheat	1.009901033	1.006640738	1.023371505	1.010087513	1.012763244	1.011744185	1.015920986	1.016680802	1.016252895	1.051980996	1.008824033	0.999597735	1.028839055	1.023858984	1.026835424	1.019309947	1.028375741	1.025641373	1.02115091	1.015701351	1.014516257	1.014768334	1.018031313	0.998239047	1.017459725	0.011702422
121.147	DD	Wheat	1.005630649	1.004417918	1.016011687	1.002210483	1.009669908	1.010204089	1.01438941	1.010044726	1.012309808	1.043684691	1.003856673	1.002481069	1.023956345	1.023124767	1.025951657	1.017086522	1.024418169	1.023958569	1.015888538	1.016066253	1.010162035	1.01433512	1.015551777	0.997455574	1.014286102	0.010820672
122.148	DD	Wheat	1.004559401	1.000225643	1.007603632	0.997373245	1.005689013	1.004436405	1.009688243	1.001889055	1.010106799	1.015683925	0.992395037	0.9929999	1.01951962	1.020880667	1.022393802	1.016041182	1.022898653	1.019733657	1.013113145	1.01558636	1.00276853	1.0040543	1.00841144	0.999132576	1.008632676	0.009950511
123.149	DD	Wheat	1.003852274	1.000175975	1.008804493	0.998968691	1.002376602	1.007481651	1.009988702	1.00345762	1.008368889	1.010423412	0.99793088	0.996041037	1.014558935	1.022065239	1.017817761	1.015755141	1.021337124	1.018010858	1.011604807	1.020777683	0.999282979	1.007749212	1.009284949	1.001951535	1.008669435	0.008163773
124.15	DD	Wheat	0.998118118	0.997690352	0.999832128	0.995826542	1.000293197	1.006309897	1.008778277	1.000646484	1.006113916	0.996269538	0.999017413	1.007275738	1.009640739	1.012993169	1.012363013	1.013296253	1.017624699	1.007785399	1.002256561	1.012181084	1.002199318	1.002686042	1.001916791	0.9976557	1.004532099	0.006698509
125.151	DD	Wheat	0.994217735	0.995907654	0.992262766	0.987768556	0.993165789	0.994464676	1.000969826	0.991741421	1.003756911	0.960808678	0.991340801	1.000386642	0.99926033	1.009103234	1.008658243	1.013619445	1.016443866	1.004311103	1.00138817	1.012525036	0.993674401	0.992260105	0.997251037	0.997695145	0.998040899	0.012288402
126.152	DD	Wheat	0.990925653	0.992358329	0.980148543	0.983526912	0.989127144	0.990999138	0.996260071	0.986284265	0.99905632	0.944721975	0.985963803	0.994932507	0.991517123	1.004921516	1.002492987	1.005251093	1.016302536	1.000179178	0.993105417	1.006243837	0.988212303	0.987509479	0.98895219	1.000802798	0.992491463	0.014780732
127.153	DD	Wheat	0.991617292	0.990997182	0.977052419	0.986569561	0.988956076	0.991099296	0.993882121	0.986168856	1.001084614	0.943442674	0.982867006	0.99499301	0.990054066	0.998928593	0.998508476	0.999998048	1.017267307	0.994257795	0.98644787	1.001275267	0.985822872	0.981610198	0.985384542	0.996893863	0.990215792	0.014535369
128.154	DD	Wheat	0.991830561	0.988416666	0.981899062	0.990484627	0.988074836	0.992803439	0.992822016	0.990869441	1.001240781	0.960659714	0.989225271	1.004840556	0.989136041	0.998337178	0.998920015	0.995603354	1.01868256	0.996011219	0.99078649	1.000508075	0.992078244	0.985650051	0.987278841	1.002265533	0.992851024	0.011381096
129.155	DD	Wheat	0.987946321	0.985928448	0.975937044	0.989049872	0.989735609	0.985909557	0.989451429	0.988713007	0.998214927	0.936494064	0.985780284	1.002958179	0.98857156	0.992249528	0.99517665	0.991406438	1.021810362	0.991177722	0.979975134	0.99281274	0.993040039	0.983235775	0.983483736	0.995828545	0.988536957	0.016038236
130.156	DD	Wheat	0.986370014	0.986879135	0.971236285	0.983521339	0.985876122	0.979590238	0.982625253	0.982108666	0.99370975	0.91985217	0.977681025	0.993024309	0.988240934	0.987021933	0.990944312	0.982712477	1.02145058	0.986152616	0.972965209	0.986900678	0.986512841	0.979058007	0.981064068	0.995247416	0.983364391	0.018803719
131.157	DD	Wheat	0.983170194	0.986059018	0.965530833	0.984767902	0.988031236	0.982322241	0.981454507	0.982017025	0.993876089	0.920530869	0.976144911	0.989069478	0.989006347	0.987414645	0.990229667	0.981603015	1.021427285	0.986226904	0.970597574	0.984775621	0.984596622	0.974488134	0.978163213	0.99435493	0.982327427	0.018859734
132.158	DD	Wheat	0.985511829	0.987792952	0.971524341	0.988860501	0.991730205	0.983884941	0.979803858	0.985173234	0.991662548	0.933047218	0.978866133	0.990882169	0.990315026	0.984282644	0.989560854	0.978398109	1.021622393	0.987140953	0.972833961	0.983020489	0.98682351	0.976040585	0.983928355	0.988560602	0.983802809	0.016319022
133.159	DD	Wheat	0.987133322	0.99104828	0.971851009	0.99495427	0.996774977	0.98521205	0.984492297	0.988306469	0.991867257	0.947250204	0.988357889	0.993851515	0.990916893	0.983705883	0.991113174	0.979789481	1.020258252	0.987482943	0.969376147	0.982295068	0.99098379	0.985195801	0.98693215	0.991614278	0.986698475	0.013860638
134.16	DD	Wheat	0.98718382	0.993147003	0.978727514	0.999133196	1.000014068	0.98811152	0.987643814	0.988698887	0.997289362	0.95220881	0.994029071	0.999292106	0.991737852	0.983393434	0.989966731	0.981128585	1.017643943	0.98363231	0.975644485	0.983474338	1.001629222	0.982010731	0.98548625	0.988309514	0.98873069	0.012949371
135.161	DD	Wheat	0.986953925	0.994316018	0.974448249	0.996986632	0.999131104	0.980193403	0.987603931	0.987156751	0.996902606	0.939875299	0.986105081	0.986579159	0.995770038	0.980678413	0.989530017	0.982432569	1.015346826	0.986132237	0.979353986	0.986312225	0.999200668	0.976042609	0.985737621	0.987982787	0.98669884	0.014897489
136.162	DD	Wheat	0.987840267	0.997756359	0.973838414	1.000278868	1.001849921	0.978322739	0.988457857	0.988195092	0.99474483	0.930092904	0.985322605	0.980931187	0.999306623	0.980571639	0.989607397	0.978783477	1.013061267	0.988443316	0.980631241	0.984033382	0.998913909	0.975426829	0.984455183	0.985185372	0.986085445	0.017231347
137.163	DD	Wheat	0.995813286	1.004010491	0.985068344	1.009773494	1.009250754	0.987694156	0.995498869	0.994514232	0.999971648	0.964481695	0.99589915	0.985257047	1.000520051	0.991945801	0.992273244	0.986781603	1.016390852	0.995809027	0.986690839	0.990285914	1.008148287	0.985658716	0.994908881	0.988654774	0.994387548	0.011582073
138.164	DD	Wheat	1.000288662	1.007955253	0.991573393	1.010816426	1.010841759	0.989417269	0.998388508	0.999863447	0.998699195	0.979012206	1.001394568	0.991580123	1.005034073	0.990951323	0.997880605	0.987495476	1.011819879	0.995503679	0.993153349	0.99579202	1.012538606	0.992124374	0.996707253	0.987347444	0.997757454	0.008981932
139.165	DD	Wheat	0.999267443	1.007970952	0.988688578	1.011037747	1.011247098	0.988657786	1.001975023	0.999341935	0.998314598	0.983836831	1.000571045	0.994727557	1.003842232	0.991355002	1.003922357	0.990482655	1.009888986	0.998524711	0.993763978	0.994991262	1.01736937	0.992788289	0.99946156	0.986382751	0.99868374	0.008210926
140.166	DD	Wheat	0.999479607	1.00703921	0.988973422	1.007575451	1.009996688	0.990543432	1.000611194	0.999203239	0.996973118	0.964602212	0.99764267	0.984542677	1.000439675	0.99358343	1.005588244	0.982395926	1.005794825	0.996037932	0.997349324	0.998233087	1.01260159	0.987580057	1.000048911	0.984069221	0.996287714	0.011096544
141.167	DD	Wheat	1.006053974	1.007413417	0.995404404	1.011200832	1.01308479	0.996626078	1.003831393	1.002594151	0.998714965	0.990094535	0.99884806	0.987132928	1.003948175	1.001481957	1.008616813	0.991554715	1.004339927	1.005059518	1.003939696	1.004361718	1.01277351	0.99239031	1.006660482	0.994425582	1.001689664	0.007191019
142.168	DD	Wheat	1.012969294	1.008117492	1.00200978	1.013398534	1.015115439	1.004706752	1.005197004	1.007072686	0.995680426	1.005455873	1.006762348	0.995669837	1.004246278	1.003295048	1.014244729	0.99845854	0.998637193	1.006359721	1.007385099	1.006329239	1.013879255	1.000377049	1.009054406	0.994830547	1.005385524	0.005978852
143.169	DD	Wheat	1.010015957	1.007207736	1.005810596	1.012142723	1.014084557	1.002362772	1.006875663	1.006473183	0.992445135	1.015188244	1.006013417	0.999272735	0.995129213	1.005095219	1.014972824	0.993336852	0.993178426	1.005918294	1.002252667	1.002052503	1.015607425	1.002580581	1.009823035	0.995539653	1.004724142	0.007453948
144.17	DD	Wheat	1.009596928	1.005805398	1.005898198	1.009071085	1.013534447	1.005928772	1.007488882	1.008475484	0.990072185	1.014424014	1.004932669	1.002742906	0.990211096	1.005656238	1.017028442	0.998604658	0.989894641	1.009021883	1.000008814	1.004002621	1.012611258	1.001797956	1.010338051	0.994984712	1.004672139	0.008032338
145.171	DD	Wheat	1.00781272	1.001123103	0.995534782	1.0009608	1.002331469	0.99933073	0.999137742	1.000436434	0.985019797	0.984114507	0.99875429	0.991888709	0.985539295	1.001645667	1.013350638	0.993539776	0.981028288	1.00232323	0.9943913	0.998016986	1.001234719	0.993371537	1.005220759	0.994396309	0.997104316	0.00859609
146.172	DD	Wheat	1.008149974	1.000532391	0.997398604	1.002013286	0.996151534	1.000965589	1.003256573	1.000573206	0.982404497	0.990088478	0.995249805	0.988742589	0.986184441	1.0010875	1.011327642	0.999311144	0.978386764	1.006137125	0.997343	1.001261222	0.997244873	0.992424384	1.002742237	0.997061687	0.997334939	0.008866754
147.173	DD	Wheat	1.007119716	0.998645409	1.0023592	1.002759679	0.994556515	1.007687455	1.008273113	0.999590285	0.980281757	1.01287214	0.999101944	1.003081171	0.984090275	1.002042168	1.01035816	0.999294901	0.974701587	1.003522926	0.995248255	1.000460338	1.00038142	1.000677685	1.002255532	0.999969697	0.999555472	0.010290379
148.174	DD	Wheat	1.003219983	0.99513098	0.994766328	0.997367953	0.991227694	1.001276019	1.003168557	0.995797026	0.976652432	0.982826404	0.993609269	1.006287337	0.978169076	0.996131777	1.007886584	0.99259341	0.970554518	0.994853785	0.987679865	0.99185833	0.99289921	0.994294791	0.997551285	0.998093004	0.993495651	0.010339386
149.175	DD	Wheat	0.996065189	0.993151819	0.987028668	0.987237445	0.984075684	0.991841875	0.994397979	0.989687732	0.975205999	0.968891487	0.986044037	0.995590052	0.974059739	0.989470047	1.004260381	0.987277713	0.966037634	0.991476731	0.979111825	0.99159515	0.981565299	0.991837848	0.990991109	0.995672454	0.987190579	0.009958089
150.176	DD	Wheat	0.996335732	0.991528711	0.984917595	0.98601561	0.982270603	0.991780446	0.988501619	0.985751753	0.974070446	0.967947284	0.98129632	0.989182616	0.968961944	0.988542049	1.003130883	0.985588814	0.966042133	0.989012332	0.981788022	0.987425958	0.974011134	0.985933422	0.986135698	0.994402521	0.984607235	0.00985062
151.177	DD	Wheat	0.991711264	0.987574136	0.981842931	0.98148422	0.980621506	0.988266153	0.983118985	0.983090519	0.969655187	0.951358743	0.979304281	0.988159121	0.966043944	0.985476015	0.99763567	0.983407935	0.961190263	0.982046224	0.972045606	0.983272572	0.972090123	0.981223211	0.982035684	0.993287399	0.98024757	0.011344007
152.178	DD	Wheat	0.990072692	0.987981572	0.978451167	0.988090532	0.979880422	0.992157629	0.987254554	0.981783357	0.970497471	0.959708526	0.982047908	0.992602299	0.962340804	0.98220896	0.997204287	0.982149015	0.959627446	0.980588442	0.972627285	0.982067354	0.973405006	0.986227958	0.982626497	0.997664046	0.981219385	0.011173778
153.179	DD	Wheat	0.989737974	0.986958355	0.977653882	0.990257685	0.979621418	0.991601956	0.989948237	0.981697027	0.972712769	0.961899149	0.982771079	0.999535416	0.960553578	0.98282041	0.993307329	0.98226783	0.957340595	0.98218659	0.970414016	0.985832919	0.974763068	0.986285415	0.980401743	0.99859876	0.981631967	0.011677374
154.18	DD	Wheat	0.983207056	0.984028754	0.970825976	0.988605332	0.973825832	0.980310063	0.97534804	0.97570922	0.969096486	0.936866412	0.978000387	0.992345255	0.959154517	0.976740119	0.987079373	0.977452914	0.953952867	0.97518962	0.967478294	0.979142382	0.968866124	0.981340195	0.975332549	0.988805142	0.974945955	0.013331043
155.181	DD	Wheat	0.98205981	0.98751779	0.969132862	0.987825127	0.975134018	0.980352186	0.977445681	0.974616939	0.971164206	0.937330451	0.97541397	0.989455496	0.958627221	0.97474845	0.981444391	0.977328713	0.954482618	0.971568449	0.96851882	0.979154756	0.969501921	0.97952015	0.974018449	0.989517167	0.974411652	0.01282909
156.182	DD	Wheat	0.979476381	0.989787509	0.965831907	0.990981857	0.97142783	0.977916124	0.974447172	0.972532233	0.971229603	0.928505031	0.975074209	0.984626455	0.960815733	0.972236137	0.974750032	0.976367667	0.952399186	0.968897001	0.968414684	0.97756889	0.967074854	0.97765421	0.970798718	0.986512023	0.972305227	0.014173156
157.183	DD	Wheat	0.979700497	0.999354278	0.966677415	0.994109471	0.973407402	0.978762551	0.979685564	0.973927168	0.970263235	0.927297863	0.971684314	0.978627377	0.961227292	0.970128055	0.968918378	0.977344204	0.952880343	0.967576441	0.968505466	0.976155914	0.971129408	0.97546982	0.970891524	0.987351179	0.972544798	0.015381767
158.184	DD	Wheat	0.98116856	1.002330312	0.967849641	1.002046345	0.974876351	0.98369115	0.986147346	0.975832924	0.973041974	0.933290289	0.975574797	0.98625473	0.96273422	0.974501177	0.964092998	0.974208856	0.952286656	0.967064403	0.968857617	0.977556714	0.973926297	0.978874882	0.971835236	0.987561106	0.974816858	0.016230741
159.185	DD	Wheat	0.97996064	0.997922451	0.963807441	1.006519121	0.978385187	0.985066028	0.990716847	0.977052238	0.972033742	0.927979043	0.976545768	0.988043415	0.964940543	0.971870806	0.95974682	0.973144858	0.953294179	0.966926116	0.969020651	0.973253558	0.979041079	0.975945116	0.970068304	0.984590817	0.974411449	0.017647185
160.186	DD	Wheat	0.978683506	0.999538641	0.962840359	1.004103893	0.975080053	0.979871655	0.988977844	0.97559057	0.970406853	0.932813013	0.972719738	0.985734134	0.964335662	0.970631747	0.957105887	0.970755618	0.956860854	0.969597707	0.970772411	0.971880841	0.981750711	0.973383082	0.970037012	0.983361186	0.973618041	0.0162969
161.187	DD	Wheat	0.978513484	1.003449173	0.962021279	1.006327735	0.976340246	0.97823853	0.992709078	0.974054848	0.972336184	0.926315933	0.971363131	0.977824493	0.966381679	0.97075442	0.95369448	0.972365466	0.959902118	0.970273283	0.974520857	0.972540689	0.978740404	0.971056363	0.972020408	0.983618046	0.973556764	0.017861637
162.188	DD	Wheat	0.979096973	1.007644814	0.966836352	1.002244028	0.976077221	0.979980466	0.990483609	0.975370667	0.970363658	0.92459714	0.969514569	0.977443877	0.968689958	0.973004675	0.95423741	0.974709997	0.964890677	0.971060806	0.977707427	0.97810428	0.981496079	0.971207477	0.972607962	0.984966281	0.974680683	0.017684391
163.189	DD	Wheat	0.98046942	1.006351371	0.969659854	1.002637891	0.977469226	0.977886417	0.989877928	0.97572801	0.97186589	0.935534503	0.971503733	0.975646371	0.97347248	0.974283977	0.956967383	0.9789304	0.966465714	0.973301966	0.982182388	0.978120153	0.978864937	0.972587384	0.974648338	0.983195622	0.97615214	0.015410231
164.19	DD	Wheat	0.978226452	0.997836101	0.972602545	0.996558857	0.976551524	0.982024203	0.982322318	0.97850317	0.972241439	0.945821564	0.97226566	0.977508346	0.976337676	0.974846819	0.961093318	0.982432892	0.9702704	0.975529214	0.982707939	0.979430777	0.973514678	0.975109866	0.977161442	0.983552498	0.976852071	0.011470194
165.191	DD	Wheat	0.984483532	0.998197569	0.976729691	0.996154381	0.980522822	0.987304776	0.987051196	0.981624546	0.977520631	0.954789329	0.976871897	0.984428362	0.97940614	0.977669769	0.96755022	0.988153556	0.974877155	0.980694656	0.987107278	0.983261654	0.979911341	0.977615915	0.980081635	0.988044823	0.981252203	0.009831148
166.192	DD	Wheat	0.981933959	0.999596062	0.978644809	0.991005786	0.98132147	0.986909854	0.983968821	0.983663819	0.978623361	0.969198757	0.978886958	0.992840398	0.983161403	0.981122518	0.971293584	0.988524515	0.978651507	0.983469854	0.989618534	0.986098024	0.98134955	0.979250555	0.981827572	0.98730371	0.983261057	0.007246311
24.05	DD	Brassica	0.99251154	1.020791272	1.00180075	1.013229869	0.992621239	0.984820587	1.095309064	1.010357242	1.016851145	1.004830171	0.98569337	0.985242116	0.985424989	1.00044155	0.985274429	0.988098377	0.987603541	0.990840349							1.002318978	0.026104129
25.051	DD	Brassica	0.998122851	1.011996153	1.000490419	1.009789134	0.990892044	0.982592625	1.096044972	0.999740152	1.014612278	1.00147942	0.986508483	0.985334419	0.987869949	0.990202839	0.982850143	0.985983672	0.987023808	0.992732811							1.00023701	0.025919403
26.052	DD	Brassica	1.008451936	1.023449469	1.014992626	1.019216332	1.001120636	0.992612132	1.095886859	1.013291556	1.025905329	1.020289689	0.993102525	0.994543938	0.994521678	1.003501513	0.99281413	0.993924608	0.992369934	1.001737466							1.010096242	0.024446213
27.053	DD	Brassica	0.999011357	1.02210888	1.005680128	1.003113176	0.989133025	0.987807996	1.086895991	1.004044031	1.017142246	1.015991675	0.993007414	0.990455541	0.987289554	1.00298689	0.990375316	0.983159615	0.989609113	0.996588233							1.003577788	0.023628538
28.054	DD	Brassica	1.001146756	1.01777724	1.011243167	0.999904098	0.990085268	0.990521336	1.082773515	1.001945757	1.014480926	1.013658248	0.997953368	0.995285158	0.989547013	1.011106431	0.997325003	0.988534147	0.992586757	1.000081964							1.005330897	0.021453759
29.055	DD	Brassica	0.987647812	0.997566747	0.996414815	0.981838108	0.974994833	0.974557358	1.072074218	0.97984538	0.994583778	0.990278064	0.983947923	0.988278624	0.976191769	0.980671585	0.985801522	0.977036135	0.984553147	0.989057842							0.989741092	0.021729463
30.056	DD	Brassica	1.015135458	1.015855212	1.026084672	1.015906755	0.996634085	0.993443095	1.078522119	1.00650531	1.01241933	1.021254735	1.002831032	1.000568215	1.000714143	1.010319888	1.006092941	0.992493496	1.000567222	1.004084225							1.011079552	0.019248343
31.057	DD	Brassica	1.024630074	1.018072545	1.028329036	1.015719273	0.999154045	0.992347261	1.075037311	1.011406211	1.013175499	1.017350323	1.00080816	1.000152383	0.999446753	1.01272436	1.012506701	0.993830601	1.000289128	1.007396694							1.012354242	0.018696286
32.058	DD	Brassica	1.028073842	1.030568515	1.0273755	1.022144351	1.006336645	0.996487647	1.072123394	1.011803485	1.022564265	1.032039181	1.003014232	1.002254373	1.002175497	1.01664211	1.015985177	0.995111428	1.003212475	1.009510726							1.016523491	0.018235729
33.059	DD	Brassica	1.023677273	1.025944574	1.021803369	1.007671155	1.003379167	0.990253812	1.063767887	0.999390348	1.012181365	1.019989401	0.992938429	0.996087831	0.997716819	1.00596804	1.010062178	0.985295272	0.992029597	1.000931807							1.008282685	0.018378493
34.06	DD	Brassica	1.020379745	1.017078865	1.02208687	1.005751684	0.998530773	0.985927074	1.067953063	0.992851954	1.006625264	1.012534186	0.996818973	0.992945589	0.992902103	0.999735719	1.010144896	0.979469595	0.990773742	0.996504511							1.004945256	0.019688373
35.061	DD	Brassica	1.022465525	1.02007252	1.017108279	1.010844344	0.993214763	0.979511546	1.067869416	0.990000734	1.008388061	1.010041995	0.991578063	0.985857393	0.990094135	0.991632282	0.999050141	0.976101416	0.985248231	0.989350388							1.001579402	0.021636596
36.062	DD	Brassica	1.017191991	1.019942481	1.004047755	1.006511766	0.986090037	0.972525785	1.06708945	0.988330686	1.005627996	1.010843975	0.980725218	0.982034012	0.98450156	0.984069041	0.991949976	0.969387869	0.981075617	0.984280307							0.996456973	0.023080792
37.063	DD	Brassica	1.011383139	1.01304617	0.995597589	1.005576807	0.979288069	0.965619412	1.062350873	0.982155896	1.001889233	1.0010572	0.975164936	0.976016467	0.975229983	0.978831854	0.985111723	0.965416454	0.979858463	0.975966586							0.990531159	0.023279304
38.064	DD	Brassica	1.001278221	0.992776265	0.981872601	0.996580382	0.970504307	0.957899781	1.058786179	0.963382207	0.984786729	0.987864143	0.967776343	0.965583869	0.96484079	0.961055927	0.974501975	0.958381999	0.972344417	0.968249908							0.979359224	0.02385488
39.065	DD	Brassica	1.011152391	1.001018145	0.996884194	1.008159022	0.985783085	0.973179552	1.06736227	0.977018113	0.99796379	0.998811672	0.984166471	0.983470238	0.97777108	0.978576674	0.987784254	0.970179837	0.979843168	0.981252134							0.992243116	0.022208592
40.066	DD	Brassica	1.014315931	1.005245704	0.995212647	1.020013497	0.9913591	0.975030023	1.071917286	0.987050426	0.999437466	1.003304325	0.983889668	0.987926468	0.98063552	0.979893622	0.991977726	0.976069414	0.982418629	0.982223564							0.995995612	0.022833381
41.067	DD	Brassica	1.019144599	1.012739307	1.002213591	1.027694129	1.002203573	0.981890847	1.077602436	1.001510503	1.010533194	1.010944405	0.992152904	0.995467611	0.990122983	0.98800145	0.997283743	0.982511929	0.989555821	0.98875442							1.00390708	0.022342567
42.068	DD	Brassica	1.003730604	0.993914488	0.972787066	1.007115257	0.978797009	0.959619427	1.0664786	0.973831532	0.991465317	0.991282095	0.961942579	0.97318552	0.970048786	0.960003748	0.975969743	0.964125331	0.969686254	0.96758914							0.982309583	0.025483779
43.069	DD	Brassica	1.013414221	1.011257615	0.999990385	1.023544273	1.000229814	0.986566228	1.079759058	1.000577576	1.007279023	1.010972618	0.990192142	1.000361621	0.992214955	0.986278412	1.001437261	0.984823399	0.987479427	0.991659014							1.003779836	0.021859884
44.07	DD	Brassica	1.00396575	0.988586458	0.978587016	1.009435357	0.983412019	0.965119135	1.071773639	0.969793617	0.986973931	0.992309165	0.965498829	0.973896268	0.975222276	0.961732936	0.983506969	0.965777394	0.966948475	0.969147286							0.983982584	0.025779135
45.071	DD	Brassica	1.012316343	0.998427233	0.989614054	1.019834734	0.99254333	0.975558258	1.078878444	0.983888725	0.994977228	1.000009707	0.977885963	0.990338055	0.98515068	0.977270806	0.992428455	0.974612631	0.978287492	0.978758073							0.99448779	0.024509473
46.072	DD	Brassica	1.015315583	1.003359905	0.990930172	1.02543999	0.998589302	0.981181258	1.087288037	0.992040209	1.000908551	1.002383518	0.985229963	0.991982003	0.98774321	0.979596375	0.997135868	0.9808787	0.985773841	0.985942895							0.999539966	0.025017047
47.073	DD	Brassica	1.017040956	1.012720174	0.994082188	1.032504692	1.003872726	0.988344997	1.088224828	0.99673833	1.007584545	1.00905987	0.991072345	0.998693088	0.995228037	0.98863495	1.002867669	0.984113751	0.99011041	0.989771993							1.005036975	0.024093146
48.074	DD	Brassica	1.020369033	1.017267901	0.995751408	1.031494306	1.003869517	0.988486555	1.082883217	0.998807325	1.009118479	1.01249169	0.987920983	0.995488546	0.998207958	0.988918264	1.005818523	0.981914954	0.991211085	0.992101609							1.005673409	0.023255918
49.075	DD	Brassica	1.019762857	1.01522298	0.998525824	1.031681122	1.007038996	0.992016085	1.081289171	0.999732125	1.009350957	1.013161364	0.996834017	1.002189837	1.000886374	0.991091528	1.008797868	0.985244017	0.996600248	0.997706968							1.008174019	0.021439917
50.076	DD	Brassica	1.019651441	1.016642906	1.003123293	1.035374462	1.009466552	0.99784241	1.077889673	1.000233983	1.013283935	1.01327395	0.998315608	1.001734987	1.006546954	0.995666933	1.011238824	0.987137023	0.998907156	1.000822302							1.010397355	0.02007822
51.077	DD	Brassica	1.023880215	1.020586702	1.009121652	1.040212855	1.012487578	1.001987875	1.077996862	1.004523966	1.013705654	1.016655825	1.006455918	1.008150595	1.006845666	1.000643702	1.016148451	0.988895703	1.00413296	1.008799643							1.014512879	0.01919902
52.078	DD	Brassica	1.027538531	1.025553845	1.01090166	1.04577279	1.015108571	1.003065911	1.07240036	1.003200826	1.018393719	1.020158537	1.008100908	1.012254825	1.009815352	1.002179319	1.019257987	0.991424625	1.006416387	1.010393322							1.016774304	0.018319853
53.079	DD	Brassica	1.028704788	1.033284959	1.015428663	1.046055945	1.017370232	1.010965419	1.065887777	1.005050313	1.023347583	1.025230122	1.015953023	1.016338513	1.012290174	1.008583932	1.026022374	0.993529151	1.006516029	1.01553211							1.020338395	0.016386149
54.08	DD	Brassica	1.026214975	1.025754711	1.009590211	1.042456223	1.010713384	1.002777592	1.052097721	0.99333517	1.015207036	1.021959886	1.005341139	1.01080186	1.009256426	1.000773999	1.023144722	0.981768078	0.999061087	1.004427536							1.013037875	0.016977339
55.081	DD	Brassica	1.032055098	1.031509058	1.018159983	1.0509212	1.01741974	1.007998841	1.050529036	0.997147237	1.021018596	1.026134554	1.01504401	1.018881629	1.014983276	1.008876931	1.029921651	0.990479515	1.009058387	1.014252319							1.019688392	0.015674116
56.082	DD	Brassica	1.03542934	1.035306044	1.018749427	1.054295745	1.018848961	1.010212736	1.045083084	1.00113325	1.021816072	1.029791017	1.018552993	1.023603915	1.019721267	1.012401905	1.033907586	0.993414045	1.009705085	1.016173684							1.022119231	0.015038
57.083	DD	Brassica	1.040342222	1.042248502	1.018818274	1.055177671	1.018049263	1.01188552	1.036915991	1.00178044	1.024679356	1.031831068	1.012944629	1.022649339	1.017200698	1.011772215	1.033142853	0.995374782	1.008094542	1.011329584							1.021902053	0.015454967
58.084	DD	Brassica	1.047506227	1.053327593	1.027736748	1.061226755	1.025164815	1.019393811	1.035244551	1.01110458	1.033163019	1.040636733	1.026107206	1.032166192	1.025929647	1.021787	1.043445896	1.004625228	1.013393358	1.022599129							1.030253249	0.014817263
59.085	DD	Brassica	1.043957944	1.047395469	1.02368244	1.05608581	1.021624715	1.012172835	1.023528204	1.002405053	1.023823422	1.03400769	1.012239892	1.023326097	1.020250753	1.014048913	1.03846083	1.000683428	1.005246933	1.010298298							1.022957707	0.015740569
60.086	DD	Brassica	1.04689591	1.047002677	1.022582091	1.057203023	1.019297487	1.009631529	1.016024777	1.000268365	1.024807406	1.032913001	1.007305455	1.018295089	1.017290871	1.010122267	1.037598912	0.995830901	1.003751528	1.006822174							1.02075797	0.017382247
61.087	DD	Brassica	1.048927371	1.055803291	1.026960074	1.061508563	1.021275968	1.015213366	1.012902335	1.006751251	1.027676694	1.036315218	1.01147268	1.021588926	1.020802061	1.013369627	1.039914217	0.998913433	1.006314173	1.008129587							1.024102158	0.01790828
62.088	DD	Brassica	1.046838922	1.053719446	1.02342474	1.056354061	1.019168193	1.007689499	1.001691636	1.003949124	1.026157647	1.035101914	1.005833222	1.015409646	1.018782988	1.010775952	1.037660492	0.992468206	1.00176125	1.003755757							1.02003015	0.019060992
63.089	DD	Brassica	1.045536948	1.049668578	1.023810414	1.055154957	1.020303361	1.00883632	0.995955935	1.000878784	1.023128918	1.033920485	1.00355993	1.013726066	1.017666297	1.008872645	1.037342013	0.993333554	1.000581329	1.003271621							1.018641564	0.018987972
64.09	DD	Brassica	1.0474734	1.053070919	1.025388071	1.058017354	1.021421587	1.009555991	0.993696233	1.004528953	1.025845415	1.03554003	1.006192621	1.016560549	1.019466555	1.009466659	1.038686492	0.996771887	1.00296354	1.004103776							1.020486113	0.019375457
65.091	DD	Brassica	1.04540369	1.053536056	1.025047813	1.056599523	1.020556125	1.007208872	0.986559284	1.004021002	1.026576935	1.035961322	0.999848812	1.012643586	1.018604857	1.00458316	1.035132715	0.994041623	1.00128628	1.000092179							1.018205769	0.020667962
66.092	DD	Brassica	1.042693878	1.052255827	1.024769032	1.053910836	1.020411886	1.010309746	0.982237507	1.003334644	1.025680134	1.034738975	1.003998742	1.014427669	1.019023531	1.00759663	1.035853759	0.997433975	1.001739391	1.003045502							1.018525648	0.019643416
67.093	DD	Brassica	1.040755766	1.050759316	1.02688562	1.054332216	1.021821327	1.010914384	0.979834128	1.006327158	1.025814948	1.035646117	1.005409256	1.016546781	1.020570382	1.007315978	1.037256434	0.998742615	1.002041428	1.005072231							1.019224783	0.019460353
68.094	DD	Brassica	1.039891759	1.055610038	1.028273746	1.056666553	1.023072592	1.013486596	0.97626668	1.008634047	1.028139391	1.037336834	1.004137459	1.019582941	1.022028234	1.009620952	1.038460762	1.000007082	1.005646684	1.004855521							1.020650993	0.020391767
69.095	DD	Brassica	1.036543403	1.057746961	1.030249183	1.056254934	1.024024882	1.013731453	0.970995039	1.00937249	1.029401342	1.037421087	1.005613919	1.018751612	1.023010633	1.01028764	1.038493417	1.002258843	1.00412827	1.005204963							1.020749448	0.021017008
70.096	DD	Brassica	1.033458101	1.060197565	1.031998376	1.054447631	1.026153414	1.016872452	0.968029465	1.013628466	1.031350256	1.04125376	1.008082515	1.022728844	1.025929793	1.013051221	1.041147291	1.00591447	1.006661386	1.008856666							1.022764537	0.021060627
71.097	DD	Brassica	1.030158346	1.054204545	1.030399294	1.048260247	1.022551891	1.015734715	0.962761303	1.010474887	1.027798402	1.039516304	1.008437375	1.021886434	1.024814056	1.012064796	1.040996958	1.004128538	1.005782457	1.00791665							1.020438178	0.020685592
72.098	DD	Brassica	1.027395403	1.053306624	1.032125762	1.048030402	1.025171653	1.017028089	0.95932388	1.010729502	1.027808851	1.038522749	1.006763281	1.022865243	1.025409049	1.012597021	1.040999222	1.005890108	1.008305872	1.010047861							1.020684476	0.020918394
73.099	DD	Brassica	1.026937839	1.056455177	1.03428921	1.048271895	1.027803901	1.020843623	0.960556005	1.013608383	1.032162185	1.040882159	1.010422946	1.026671073	1.028716272	1.016877174	1.043206764	1.008255729	1.011265093	1.013254756							1.02336001	0.020888564
74.1	DD	Brassica	1.024938154	1.058782668	1.033921592	1.044359716	1.02768597	1.021315598	0.952023921	1.014843241	1.032881767	1.043159641	1.009350487	1.02615219	1.028719539	1.015682812	1.042580307	1.007590723	1.011188957	1.011811017							1.022610461	0.022567499
75.101	DD	Brassica	1.020084719	1.052862836	1.033918212	1.038433659	1.027273502	1.019836055	0.948119555	1.014608407	1.035182169	1.040914448	1.009554866	1.027760536	1.028886794	1.016975706	1.042603208	1.008696574	1.012260263	1.01402328							1.021777488	0.022314695
76.102	DD	Brassica	1.016346757	1.051225032	1.036719974	1.032746316	1.027013582	1.021878778	0.944207835	1.015972079	1.035904412	1.041156353	1.011102698	1.03135801	1.031399935	1.019317206	1.042406317	1.009975651	1.014998779	1.016939073							1.022259377	0.022787935
77.103	DD	Brassica	1.017490804	1.054855378	1.038255327	1.034271336	1.032306824	1.026231892	0.94445644	1.020168792	1.041515896	1.04480382	1.01774316	1.036591724	1.035048959	1.022918391	1.045049858	1.012446879	1.018883888	1.021054109							1.025782971	0.023431673
78.104	DD	Brassica	1.013321563	1.054209772	1.037479298	1.023653103	1.032055241	1.026869384	0.942362181	1.020755268	1.043891011	1.043545808	1.017784134	1.03623435	1.03585594	1.022513232	1.043255815	1.012193105	1.019284694	1.020834539							1.024783247	0.023759871
79.105	DD	Brassica	1.007220192	1.046830079	1.036565386	1.013021036	1.03266487	1.026623978	0.943376289	1.019108677	1.040958498	1.04035062	1.018300451	1.037485761	1.035651807	1.024378806	1.042135274	1.011127672	1.020892642	1.02104613							1.023207676	0.023128964
80.106	DD	Brassica	1.004363882	1.042776383	1.038026978	1.002793643	1.034161154	1.027964688	0.942364573	1.021985747	1.043390412	1.040273264	1.022534454	1.039981776	1.037931662	1.025736439	1.041990598	1.012014318	1.021509058	1.024169914							1.02355383	0.023933008
81.107	DD	Brassica	1.000588557	1.041534912	1.040839852	0.997200518	1.036015926	1.032516367	0.939360835	1.024552651	1.044406636	1.038911915	1.02527337	1.045535285	1.041280065	1.028670333	1.043680779	1.014132115	1.023165034	1.027921933							1.024754838	0.025614215
82.108	DD	Brassica	0.99514016	1.030691318	1.038673444	0.991662064	1.036291509	1.033935997	0.938580256	1.025546608	1.041547915	1.033875818	1.027773372	1.046277669	1.040376575	1.031752541	1.042702928	1.015523662	1.023935273	1.029987247							1.023570798	0.025879719
83.109	DD	Brassica	0.985703389	1.017915864	1.035937748	0.982507312	1.034503938	1.034099908	0.939566288	1.025556023	1.039630218	1.027783289	1.027811966	1.047857566	1.039570699	1.031463045	1.039383899	1.015751959	1.023811165	1.029221759							1.021004224	0.026593389
84.11	DD	Brassica	0.982061817	1.012995446	1.032579782	0.975143807	1.03095362	1.034829256	0.938206715	1.027240937	1.037097594	1.021750004	1.028026385	1.048018636	1.036593659	1.033503349	1.034830394	1.017199805	1.021948234	1.031014002							1.019110747	0.027313387
85.111	DD	Brassica	0.974640866	1.000084213	1.026914126	0.970156323	1.027373998	1.033613641	0.937377105	1.025237373	1.031490629	1.014054259	1.026951734	1.045370241	1.030855673	1.032203435	1.029232304	1.017473382	1.019399616	1.028759331							1.015066014	0.02758581
86.112	DD	Brassica	0.973067783	0.997542564	1.024302229	0.967318787	1.023681335	1.032557303	0.937373697	1.026498811	1.029583178	1.010699042	1.025508328	1.044446102	1.028086476	1.032354357	1.022873534	1.016191016	1.01873365	1.028425086							1.013291293	0.027494296
87.113	DD	Brassica	0.970765336	0.987365704	1.019197715	0.963673067	1.019035883	1.030324515	0.9402401	1.023534357	1.021504624	1.003846621	1.023673128	1.042339165	1.02332334	1.030205294	1.018602506	1.015419477	1.014760604	1.025049705							1.009603397	0.026750778
88.114	DD	Brassica	0.971704581	0.985971444	1.015768007	0.966420914	1.015620668	1.030605233	0.941236351	1.023318729	1.017903209	1.002574351	1.023970344	1.040882747	1.020705152	1.030175399	1.015166902	1.0164057	1.013871088	1.025223041							1.008751325	0.025910327
89.115	DD	Brassica	0.970987774	0.983608354	1.010755646	0.962802904	1.010001486	1.028359236	0.941549231	1.022644399	1.012849804	0.999335526	1.020954068	1.036771437	1.016341125	1.028873857	1.011134166	1.014834176	1.012084804	1.022619504							1.005917083	0.025289193
90.116	DD	Brassica	0.969465445	0.976473342	1.004830328	0.96127762	1.005602157	1.025093796	0.941810683	1.019733061	1.005318239	0.994045594	1.018852771	1.032571523	1.011241766	1.025976608	1.00718734	1.014151051	1.009373852	1.020362713							1.002409327	0.024705624
91.117	DD	Brassica	0.970602832	0.973773592	1.00209681	0.964038812	1.002239247	1.024583455	0.944241859	1.017227833	1.000552027	0.989350904	1.017937783	1.030158715	1.008774584	1.02418036	1.002529422	1.014439685	1.00819171	1.018377337							1.00073872	0.023616251
92.118	DD	Brassica	0.970939749	0.972124575	0.996836145	0.963261137	0.997734544	1.02271223	0.942594212	1.016724101	0.999640224	0.98616427	1.017712245	1.026344159	1.005903017	1.022496824	0.997106104	1.013436953	1.007862163	1.015770462							0.998631284	0.023368359
93.119	DD	Brassica	0.970727972	0.967576308	0.990909334	0.965153564	0.996711274	1.019869692	0.945853374	1.014860934	0.997251708	0.979364635	1.014864038	1.021563401	1.002557375	1.018188077	0.992097077	1.011920163	1.007168432	1.013600987							0.996124353	0.02221628
94.12	DD	Brassica	0.969810194	0.96486957	0.988187135	0.969502656	0.994843848	1.019314771	0.946074774	1.014063058	0.996957735	0.97486418	1.014992374	1.01840748	1.002215386	1.017800685	0.987353446	1.013916002	1.008325109	1.013805303							0.99529465	0.022310577
95.121	DD	Brassica	0.970529691	0.9611146	0.983221744	0.969626648	0.990873475	1.016841059	0.946000233	1.01179204	0.989965111	0.968882619	1.012395304	1.011470104	0.999063999	1.013324934	0.979467685	1.012515191	1.005153253	1.011306513							0.991863567	0.021801463
96.122	DD	Brassica	0.969550597	0.961634262	0.980438189	0.969761526	0.987986201	1.014626504	0.947543134	1.010551075	0.987074852	0.966434701	1.013906606	1.007453771	0.997250567	1.011771038	0.974078557	1.011529328	1.003873767	1.010031829							0.990305361	0.021468088
97.123	DD	Brassica	0.968305855	0.956957451	0.976127491	0.967723596	0.984541392	1.012484084	0.949223598	1.008542977	0.985599546	0.961606207	1.011752441	0.999933093	0.995320245	1.008753327	0.968340258	1.010389304	1.00468684	1.008233665							0.987695632	0.021567777
98.124	DD	Brassica	0.969193012	0.954100549	0.973692407	0.966517129	0.984198349	1.012830905	0.950276465	1.008033811	0.983037737	0.95765441	1.012001564	0.997115811	0.993411229	1.006433733	0.963746598	1.010875788	1.004221252	1.008259874							0.986422257	0.022147356
99.125	DD	Brassica	0.970177887	0.957145733	0.974840994	0.966860515	0.98521916	1.014681084	0.950426852	1.00911736	0.982431792	0.95884568	1.014641866	0.996777222	0.99576928	1.006243694	0.9625771	1.011671546	1.005399206	1.010452513							0.987404416	0.022406773
100.126	DD	Brassica	0.967808987	0.952924409	0.973070158	0.966293758	0.987584794	1.012952575	0.95183928	1.007921816	0.981021206	0.95671378	1.015303809	0.994276174	0.993815031	1.005358752	0.961764075	1.011107816	1.010166347	1.011034831							0.986719867	0.023036574
101.127	DD	Brassica	0.968544288	0.950645454	0.970893496	0.96792568	0.985179276	1.012966893	0.952660378	1.007139819	0.978251098	0.953913154	1.018173697	0.991582834	0.990709211	1.003101981	0.959944551	1.01178937	1.012241962	1.011117732							0.985932271	0.02367657
102.128	DD	Brassica	0.968623712	0.953245049	0.970399535	0.970880605	0.984364402	1.010730641	0.9557805	1.007015532	0.977121999	0.956192989	1.019837023	0.99053164	0.989961996	1.000303844	0.960471231	1.011636281	1.011302819	1.012982908							0.986187928	0.022810741
103.129	DD	Brassica	0.966003509	0.947087811	0.96748586	0.970908013	0.980832955	1.007848586	0.953562788	1.003587987	0.972719218	0.953153329	1.016245879	0.985841024	0.987914829	0.996692372	0.957869247	1.010586666	1.007165902	1.011350159							0.983158674	0.022982598
104.13	DD	Brassica	0.966870367	0.948589727	0.967671465	0.97120556	0.977870984	1.005747971	0.957004464	1.00202697	0.969754138	0.953020087	1.017744106	0.983046616	0.985319321	0.993705981	0.95780307	1.012651606	1.009075945	1.010901685							0.982778337	0.022716867
105.131	DD	Brassica	0.965470396	0.953799593	0.967420584	0.97267621	0.975938935	1.005005492	0.956376152	1.001081426	0.964521374	0.95544495	1.018319842	0.981127492	0.982844522	0.989829588	0.957816343	1.0130644	1.007865043	1.010130253							0.982151811	0.022171761
106.132	DD	Brassica	0.960281355	0.952491093	0.966643114	0.972393598	0.97313818	0.998928387	0.957146834	0.994899722	0.961391207	0.955576459	1.013980491	0.973387273	0.978953579	0.985727874	0.956778562	1.010567552	1.004241855	1.006220917							0.979041558	0.020918395
107.133	DD	Brassica	0.960772883	0.954967413	0.966979503	0.975398362	0.972417812	0.995086507	0.958914306	0.99395908	0.958465224	0.957776365	1.011047525	0.968552302	0.974497674	0.982016173	0.959752468	1.011998229	1.004184687	1.00560036							0.978465937	0.020044535
108.134	DD	Brassica	0.961030343	0.955179085	0.966807371	0.976759059	0.968339711	0.990614743	0.958566092	0.988692281	0.95688596	0.959496171	1.005013564	0.964143161	0.970438932	0.976651284	0.960156912	1.009708754	0.999723119	1.001763998							0.976109474	0.018383288
109.135	DD	Brassica	0.962929007	0.958416694	0.965549178	0.978032441	0.971599872	0.986926503	0.957945346	0.988082375	0.959470325	0.962219255	1.001731169	0.959954806	0.968184114	0.97277889	0.961441497	1.008565956	0.998488944	0.996688382							0.975500264	0.016908021
110.136	DD	Brassica	0.966512002	0.959408357	0.966446297	0.978017121	0.974751605	0.984876923	0.958222405	0.98742683	0.961777454	0.965393353	0.996057379	0.959548263	0.966361882	0.968387314	0.96272509	1.006177298	0.997559915	0.994383909							0.975224078	0.015348999
111.137	DD	Brassica	0.970473799	0.963222284	0.96768977	0.980315281	0.977783528	0.98404885	0.962094534	0.986512319	0.965374604	0.967059632	0.9937552	0.960475493	0.966380348	0.968272279	0.965067733	1.006083184	1.000807279	0.996378796							0.976766384	0.014550733
112.138	DD	Brassica	0.975203071	0.965041124	0.969167095	0.979140989	0.978893834	0.981743426	0.962927698	0.98597772	0.968524951	0.969288141	0.991878229	0.960959533	0.966548696	0.967064414	0.966539082	1.005521137	0.99517855	0.992190229							0.976765995	0.012874745
113.139	DD	Brassica	0.980576505	0.971076459	0.971522297	0.979059088	0.984176496	0.983337997	0.965336363	0.98771435	0.973531744	0.972770189	0.993511302	0.966360498	0.971806586	0.9692992	0.969098812	1.00476836	0.996611875	0.993162991							0.979651173	0.011579679
114.14	DD	Brassica	0.981362289	0.971477573	0.970799394	0.97498786	0.981366965	0.979162456	0.962847107	0.981104194	0.971576678	0.973916836	0.987129222	0.963699017	0.968736742	0.96830816	0.96971263	1.000479602	0.992502248	0.987930674							0.977061092	0.010172955
115.141	DD	Brassica	0.984585051	0.973334407	0.972426267	0.974121781	0.984786993	0.979015416	0.963676789	0.982350414	0.974407461	0.974237388	0.986653429	0.965264973	0.971255762	0.970154985	0.972500316	0.998657868	0.992389419	0.987551871							0.978187255	0.009419081
116.142	DD	Brassica	0.986904151	0.977118436	0.973363759	0.969147502	0.981468709	0.979141625	0.96662814	0.982976409	0.975281115	0.978316957	0.98621829	0.9678291	0.973707363	0.972522672	0.974827633	0.997612741	0.992889111	0.987968523							0.979106791	0.008636382
117.143	DD	Brassica	0.986802969	0.975042776	0.97467264	0.96421773	0.979781287	0.978471313	0.963847758	0.979280885	0.974685052	0.977217059	0.981815022	0.966164308	0.972475279	0.972422262	0.974847181	0.993783925	0.991056854	0.984060181							0.977258027	0.008320158
118.144	DD	Brassica	0.990730197	0.975402795	0.9762174	0.962543463	0.9810732	0.977851018	0.969009622	0.980727314	0.976248848	0.978952891	0.984730403	0.967894953	0.972472659	0.974559183	0.976827584	0.991749852	0.991160453	0.982728004							0.978382213	0.007991716
119.145	DD	Brassica	0.988319812	0.972327337	0.975139873	0.958210432	0.977857655	0.974588133	0.966487019	0.976070759	0.97529358	0.977498319	0.980436203	0.967200917	0.971133846	0.972503667	0.976136092	0.989852855	0.987894153	0.976827161							0.975765434	0.007848781
120.146	DD	Brassica	0.989726894	0.975953438	0.977796338	0.957923496	0.976887406	0.975440304	0.966448303	0.977552836	0.975787048	0.979405702	0.980670085	0.968120208	0.972384687	0.973518225	0.977701791	0.987887935	0.984161003	0.974513257							0.976215498	0.007436531
121.147	DD	Brassica	0.993876134	0.974130082	0.976785535	0.954661912	0.977928707	0.975880283	0.971466589	0.978851106	0.978081918	0.980310467	0.977702707	0.968988843	0.972896205	0.972370793	0.979320872	0.986726781	0.989746517	0.975036711							0.976931231	0.008435048
122.148	DD	Brassica	0.99255446	0.97183208	0.976297289	0.95178288	0.977026767	0.975000226	0.966696897	0.976324598	0.977131278	0.978582268	0.976965989	0.969516894	0.971220989	0.973323696	0.978987585	0.985650311	0.988304226	0.972144228							0.975519037	0.008784178
123.149	DD	Brassica	0.992031946	0.970300353	0.976267671	0.949727855	0.976536121	0.97472264	0.970486643	0.976368112	0.976525647	0.980228241	0.97678849	0.969302502	0.97231539	0.973457621	0.979696241	0.984924389	0.985445297	0.968747306							0.975215137	0.008811639
124.15	DD	Brassica	0.988945703	0.968777119	0.974269067	0.946164857	0.973181425	0.971437722	0.969699385	0.971973663	0.974257907	0.980005075	0.96963618	0.969051773	0.972734322	0.971709824	0.977431892	0.983527305	0.978785119	0.96541913							0.972611526	0.008765687
125.151	DD	Brassica	0.988311815	0.96657416	0.972901615	0.94668077	0.974108885	0.970372032	0.977491025	0.971931814	0.972801411	0.979168416	0.969736495	0.969728568	0.972420042	0.972207034	0.978250189	0.980892344	0.98043695	0.965255209							0.972737154	0.008616699
126.152	DD	Brassica	0.985762133	0.964689837	0.971722213	0.946283781	0.974506803	0.968755098	0.980047847	0.967450426	0.969453263	0.977678508	0.965429768	0.972899492	0.974065273	0.971439599	0.977424176	0.981054063	0.976673013	0.964807796							0.971674616	0.00866657
127.153	DD	Brassica	0.985277204	0.962828568	0.969368288	0.944057036	0.973504326	0.96920892	0.970685019	0.965650183	0.966567694	0.977449546	0.962001463	0.970233173	0.973886861	0.971466749	0.97627226	0.978281851	0.97105991	0.962063714							0.96943682	0.00876306
128.154	DD	Brassica	0.98339658	0.963543605	0.969458971	0.945169426	0.973870302	0.969381639	0.972875988	0.965276676	0.964468905	0.979518913	0.966225311	0.97257505	0.977115206	0.971805974	0.976984235	0.977109493	0.971863658	0.963904435							0.970252465	0.008466967
129.155	DD	Brassica	0.981948015	0.962398042	0.966811302	0.943362898	0.974234578	0.96972652	0.977419672	0.963681452	0.963154102	0.978072925	0.965540982	0.972467101	0.977315138	0.971240999	0.975877534	0.976239155	0.969155995	0.963437198							0.9695602	0.008878469
130.156	DD	Brassica	0.980235034	0.958838153	0.965378818	0.942507189	0.973933258	0.970270882	0.977398543	0.962028394	0.959980115	0.976091554	0.964429569	0.972611387	0.97819027	0.970689623	0.9750862	0.97301508	0.968275618	0.964861219							0.968545606	0.009105776
131.157	DD	Brassica	0.980324586	0.958392592	0.963068107	0.942859362	0.974903091	0.972124236	0.977212549	0.961677978	0.958497129	0.974302378	0.967005646	0.974274555	0.980597539	0.971738248	0.974559035	0.971563553	0.968729588	0.966706251							0.968807579	0.009328377
132.158	DD	Brassica	0.978757861	0.957902268	0.961737287	0.943554176	0.976785399	0.973042917	0.977699521	0.961137436	0.957666715	0.974089645	0.969171646	0.976362503	0.982181661	0.97182433	0.974831154	0.971891646	0.969784233	0.967340733							0.969208952	0.009604946
133.159	DD	Brassica	0.975235185	0.957083898	0.959573231	0.943504938	0.97670439	0.973690868	0.978409692	0.962880772	0.954630722	0.972468765	0.97079947	0.977133401	0.982467731	0.972764993	0.97282119	0.970377264	0.968049406	0.968856602							0.968747362	0.009782366
134.16	DD	Brassica	0.974207304	0.955890202	0.959408021	0.944696364	0.976035537	0.974820423	0.97493746	0.967468934	0.953782252	0.969351076	0.973519783	0.976874998	0.983437432	0.974189059	0.971290695	0.972269547	0.969437672	0.971261756							0.969048806	0.009620272
135.161	DD	Brassica	0.970338843	0.953217117	0.958421906	0.945292267	0.977215252	0.97682894	0.981789592	0.969612873	0.95253582	0.965763251	0.973307522	0.9793675	0.983863867	0.976093346	0.971112484	0.972604802	0.974297158	0.973826238							0.969749377	0.010724117
136.162	DD	Brassica	0.968300103	0.951606246	0.956516051	0.946042049	0.975590348	0.976343308	0.973726496	0.971894096	0.951211709	0.962365047	0.972649514	0.977621244	0.982222963	0.975482509	0.967722109	0.973192274	0.97320505	0.973993388							0.968315806	0.010382055
137.163	DD	Brassica	0.96655092	0.951837434	0.957041976	0.9479343	0.97626442	0.978330625	0.976129524	0.974132499	0.950057552	0.958849925	0.974832488	0.97949858	0.982787426	0.977336757	0.96581015	0.976778087	0.975886797	0.973895733							0.969108622	0.011145681
138.164	DD	Brassica	0.965843327	0.95069494	0.955953569	0.949855201	0.975447237	0.978391862	0.971859612	0.973419981	0.949925635	0.956473238	0.97666493	0.977913043	0.981972913	0.978042729	0.964354291	0.980386719	0.975028216	0.97565336							0.968771156	0.011321962
139.165	DD	Brassica	0.962278941	0.951706064	0.956299044	0.951758333	0.973801223	0.979097498	0.975787839	0.973742761	0.949565822	0.953449855	0.978465978	0.976300439	0.98063103	0.979043048	0.962418114	0.981007886	0.975887862	0.97544701							0.96870493	0.011555266
140.166	DD	Brassica	0.959257304	0.947401839	0.956295254	0.953639879	0.97209703	0.978071001	0.979195086	0.975312114	0.948704729	0.951159173	0.978136492	0.974203439	0.979209517	0.979365315	0.959981523	0.982833425	0.977007161	0.975576202							0.968191471	0.012402824
141.167	DD	Brassica	0.960729187	0.952335858	0.957351718	0.957198366	0.972620853	0.980398957	0.989679073	0.978358101	0.950226281	0.950707156	0.982468249	0.975178705	0.980304096	0.982289609	0.961420765	0.987087559	0.979923973	0.977600011							0.97088214	0.013294154
142.168	DD	Brassica	0.960474127	0.95232063	0.958539735	0.958982852	0.971852182	0.980164429	0.989562621	0.978556921	0.951156571	0.950169702	0.980185469	0.973145945	0.978597557	0.982734855	0.959605613	0.987295294	0.97918907	0.976464826							0.970499911	0.012937944
143.169	DD	Brassica	0.957695052	0.953618917	0.959888809	0.960170846	0.968400495	0.978127198	0.981263446	0.977297321	0.951232116	0.949501576	0.98093832	0.970419717	0.976094686	0.983351636	0.958515912	0.988714166	0.976181841	0.974458125							0.96921501	0.012136677
144.17	DD	Brassica	0.958998173	0.953444697	0.961093073	0.962546011	0.967557837	0.978074071	0.989863935	0.977796742	0.952962186	0.95039939	0.98090902	0.968461803	0.975924994	0.984485592	0.959142899	0.98873015	0.976656967	0.975360052							0.970133755	0.012458717
145.171	DD	Brassica	0.957973374	0.950831136	0.960367995	0.9636427	0.965312462	0.975606792	0.976810129	0.976971432	0.951875139	0.950054784	0.978427943	0.964083446	0.971838756	0.981237433	0.95839308	0.988823156	0.976537725	0.973124789							0.967884015	0.011418838
146.172	DD	Brassica	0.959453476	0.954295617	0.962530841	0.967209865	0.965876138	0.975780766	0.99532544	0.97833808	0.952683162	0.952021507	0.977584534	0.964497457	0.972401618	0.981959079	0.959229601	0.989520679	0.976578918	0.972358056							0.969869158	0.012338456
147.173	DD	Brassica	0.96024668	0.955617496	0.964287771	0.968842997	0.964019569	0.974605018	0.992623739	0.978326486	0.953843412	0.953889746	0.976001056	0.963201343	0.970712108	0.982578125	0.959733824	0.989196439	0.977296644	0.970702976							0.969762524	0.011535703
148.174	DD	Brassica	0.959821602	0.955008655	0.964721742	0.967886627	0.963059012	0.970858248	0.977442787	0.975743632	0.953740988	0.953274079	0.971793297	0.958152322	0.968165658	0.979880375	0.959149695	0.98882341	0.974610273	0.968274633							0.967244835	0.009840766
149.175	DD	Brassica	0.959820017	0.955064913	0.965236621	0.96986857	0.962062347	0.969205936	0.982420861	0.974495408	0.955377034	0.954647568	0.969496232	0.95791605	0.965733365	0.979035977	0.960131873	0.988077432	0.974423091	0.966656069							0.967203853	0.009693429
150.176	DD	Brassica	0.962792058	0.955975425	0.967962664	0.971236827	0.963235764	0.968562132	0.971710236	0.974073835	0.957467779	0.956663517	0.969018903	0.957623128	0.964322861	0.978881484	0.961755337	0.986771049	0.975600473	0.967143537							0.967266501	0.008317651
151.177	DD	Brassica	0.961158204	0.955987387	0.967553433	0.971025161	0.962153774	0.966277747	0.961202945	0.973214557	0.957473914	0.958405333	0.965623281	0.956137196	0.962934675	0.97750334	0.961203706	0.985686237	0.974902431	0.964678065							0.965728966	0.008047787
152.178	DD	Brassica	0.963122507	0.95896976	0.968836379	0.971905526	0.963664597	0.965230098	0.95430038	0.972765924	0.959209961	0.959209133	0.963250109	0.956794484	0.962463409	0.975968404	0.962655599	0.985079241	0.974988604	0.96303172							0.96563588	0.007852135
153.179	DD	Brassica	0.965670385	0.962255952	0.971511631	0.9747004	0.964731976	0.964935061	0.983105855	0.974133723	0.962719183	0.963483369	0.961890591	0.958355771	0.964005469	0.976337218	0.965960263	0.984235686	0.973667861	0.964023765							0.968651342	0.007489901
154.18	DD	Brassica	0.96390923	0.958667046	0.970571106	0.971962013	0.964883336	0.963478647	0.966951139	0.971854688	0.962886049	0.963324156	0.959255526	0.957224315	0.962774281	0.972037876	0.966117345	0.982839236	0.971534204	0.963184716							0.966303051	0.006250001
155.181	DD	Brassica	0.96698903	0.964865181	0.973822852	0.9752782	0.966806652	0.963996131	0.996372942	0.971614871	0.965348573	0.96597326	0.958564698	0.958703585	0.963837825	0.972189503	0.967978654	0.983744852	0.973677922	0.964671907							0.969690924	0.009056959
156.182	DD	Brassica	0.968710796	0.965857075	0.974405169	0.977123659	0.96858475	0.964898666	0.980718999	0.970626384	0.966685963	0.967822897	0.958169187	0.959303662	0.965112918	0.969219698	0.968803533	0.98259033	0.97376605	0.963985137							0.969243604	0.006539022
157.183	DD	Brassica	0.970389022	0.966704392	0.976134874	0.97917984	0.970641582	0.965127594	0.95790884	0.970682345	0.96822757	0.969545936	0.958194262	0.961448901	0.967117678	0.968590114	0.970781006	0.979535584	0.972544515	0.964610285							0.968742463	0.006080189
158.184	DD	Brassica	0.972119021	0.972069559	0.977631117	0.981306699	0.972362379	0.96691593	0.973976263	0.970312587	0.972113503	0.972466015	0.959795796	0.965489896	0.968974392	0.968062945	0.972328568	0.981548679	0.974256953	0.966086166							0.971545359	0.005395619
159.185	DD	Brassica	0.97437569	0.974946751	0.982273943	0.980832714	0.974569809	0.968581391	0.961616308	0.972334949	0.974039942	0.975395181	0.961306345	0.968808295	0.971057028	0.966548583	0.973613357	0.981584807	0.973347048	0.966984287							0.972345357	0.006011046
160.186	DD	Brassica	0.974904966	0.977285641	0.983238211	0.984962312	0.977662043	0.971442092	0.940144516	0.971221007	0.975965042	0.978013299	0.962135438	0.970278725	0.973692838	0.968153872	0.975597374	0.979340637	0.973975501	0.969216893							0.972623911	0.009761039
161.187	DD	Brassica	0.976867765	0.979325808	0.98657119	0.985486096	0.980394831	0.975271267	0.979108496	0.972867528	0.979793452	0.980316989	0.965398295	0.97541152	0.978103196	0.969245194	0.97685725	0.980767437	0.973772024	0.969968661							0.976973722	0.005403858
162.188	DD	Brassica	0.978827919	0.978749002	0.986603539	0.99032804	0.982501876	0.977841618	0.963993714	0.974579325	0.983324407	0.983520203	0.969553234	0.979804667	0.979913599	0.972084857	0.979374986	0.982817649	0.976578925	0.974859241							0.978625378	0.006218751
163.189	DD	Brassica	0.980487311	0.984457275	0.99195833	0.995597331	0.985550071	0.981911126	0.968034743	0.976221593	0.98826343	0.986838569	0.97190604	0.983362409	0.984035797	0.97476728	0.980864193	0.982303598	0.978541979	0.97735							0.981802838	0.006819167
164.19	DD	Brassica	0.980461042	0.982454836	0.992122855	0.993522519	0.987137576	0.985694998	0.954606061	0.978562344	0.992190982	0.988462311	0.97535718	0.987649507	0.987335804	0.978441058	0.981204861	0.983940738	0.979913304	0.97825505							0.982628501	0.008806999
165.191	DD	Brassica	0.98598645	0.994078629	1.001461542	1.011226742	0.992125753	0.99164574	0.973220124	0.983128806	1.001361257	0.995458453	0.981466337	0.996463686	0.993220017	0.986566676	0.988361553	0.985025078	0.984211116	0.98432379							0.990518431	0.008860517
166.192	DD	Brassica	0.988983521	1.000849596	1.007727705	1.021860743	0.994286761	0.996685553	1.039595162	0.98796761	1.006710564	0.999434277	0.986197185	1.003866213	0.999676313	0.993517473	0.991523561	0.987625321	0.987188139	0.988486904							0.999010145	0.013747432
